# Supplementary material for: Spatial diversity processing mechanism based on the distributed underwater acoustic communication system
Source: PLoS One. 2024 Jan 2;19(1):e0296117. doi: 10.1371/journal.pone.0296117 (PMC10760719; doi:10.1371/journal.pone.0296117)
Supplement: S1 File — (https://doi.org/10.6084/m9.figshare.23995809.v2). (ZIP) [file pone.0296117.s001.zip]

Archive with 30 entries (25 files):
- code/COSTBC/
- code/COSTBC/COSTBC.m
- code/COSTBC/lms_equalizer.m
- code/COSTBC/multipath.m
- code/DFE-PLL-MSIRC/
- code/DFE-PLL-MSIRC/Lake experiments/
- code/DFE-PLL-MSIRC/Lake experiments/data/
- code/DFE-PLL-MSIRC/Lake experiments/data/test2_ss1.DAT
- code/DFE-PLL-MSIRC/Lake experiments/data/test2_ss2.DAT
- code/DFE-PLL-MSIRC/Lake experiments/data/test2_ss3.DAT
- code/DFE-PLL-MSIRC/Lake experiments/data/test2_ss4.DAT
- code/DFE-PLL-MSIRC/Lake experiments/data/test2_ss5.DAT
- code/DFE-PLL-MSIRC/Lake experiments/farrow1.m
- code/DFE-PLL-MSIRC/Lake experiments/farrow2.m
- code/DFE-PLL-MSIRC/Lake experiments/func_mod2.m
- code/DFE-PLL-MSIRC/Lake experiments/HARD_DECISION.mat
- code/DFE-PLL-MSIRC/Lake experiments/qpsk_fb833.m
- code/DFE-PLL-MSIRC/Lake experiments/qpsk_of_722logo3.dat
- code/DFE-PLL-MSIRC/Simulation/
- code/DFE-PLL-MSIRC/Simulation/0.arr
- code/DFE-PLL-MSIRC/Simulation/Flat.arr
- code/DFE-PLL-MSIRC/Simulation/gardneri.m
- code/DFE-PLL-MSIRC/Simulation/multipath.m
- code/DFE-PLL-MSIRC/Simulation/Peak.arr
- code/DFE-PLL-MSIRC/Simulation/qpsk.m
- code/DFE-PLL-MSIRC/Simulation/qpsk_diversity.m
- code/DFE-PLL-MSIRC/Simulation/qpsk_diversity0.m
- code/DFE-PLL-MSIRC/Simulation/qpsk123.m
- code/DFE-PLL-MSIRC/Simulation/read_arr.m
- code/DFE-PLL-MSIRC/Simulation/Steep Hill.arr
