# Supplementary material for: Spatial diversity processing mechanism based on the distributed underwater acoustic communication system
Source: PLoS One. 2024 Jan 2;19(1):e0296117. doi: 10.1371/journal.pone.0296117 (PMC10760719; doi:10.1371/journal.pone.0296117)
Supplement: S1 File — (https://doi.org/10.6084/m9.figshare.23995809.v2). (ZIP) [file pone.0296117.s001.zip › code/COSTBC/COSTBC.m]

clc
clear
clear all
SNR=0:2:20;                
N=100000;                 
fs = 2500;                % Sample rate (Hz)

SNR1=0.5*(10.^(SNR/10));   
X=4;                        
x=randi([0,1],1,N);         
h=pskmod(x,X);              


for i=1:length(SNR)  
    
    s=multipath(h,fs,2);
    yRn=awgn(s,SNR(i),'measured');
    yR=pskdemod(yRn,X);    
    [bit_R,ratio]=biterr(x,yR);
    QPSK_s_Ray(i)=bit_R/N;  
end

figure
semilogy(SNR,QPSK_s_Ray,'-o');hold on
axis([0 20 10^-4 1]);
hold on;

%%%%%%%%%%%%%%%%%%%%%%%
Nt=2;
Nr=1;
Es=2;  
SNR_dB=0:2:20;
No=Es*10.^(-1*SNR_dB/10); 
BER=zeros(1,length(SNR_dB));
echo off;
tic;
for i=1:length(SNR_dB)
  for loop=1:50
    no_errors=0;
     noise=sqrt(No(i))*(randn(1,N)+1i*randn(1,N));
    
    s=2*randi([0 1],1,N)-1+1i*(2*randi([0 1],1,N)-1);
    for j =1:N/2     
        x(1,2*j-1:2*j)=[s(2*j-1),-conj(s(2*j))];
        x(2,2*j-1:2*j)=[s(2*j),conj(s(2*j-1))];
        
    end
       X_1_channel1_1 = multipath(x(1,:),fs,2);
       X_2_channel1_1 = multipath(x(2,:),fs,2);
       X_1_channel1 = awgn(X_1_channel1_1,SNR_dB(i),'measured');
       X_2_channel1 = awgn(X_2_channel1_1,SNR_dB(i),'measured');

         delta_1=0.01;     
        delta_2=0.09;     
        
        z1=lms_equalizer(X_1_channel1,x(1,:),delta_1);
        z2=lms_equalizer(X_2_channel1,x(2,:),delta_1);

       h1=1;
       h2=0.9; 
       
     for k=5:(N-20)/2
       y(2*k-1)=z1(2*k-1)+ z2(2*k-1);
       y(2*k)=z1(2*k)+ z2(2*k);
       s_h(2*k-1)=conj(h1)*y(2*k-1)+h2*conj(y(2*k));
       s_h(2*k)=conj(h2)*y(2*k-1)-h1*conj(y(2*k));

        s_t(1)=sign(real(s_h(2*k-1)))+1j*sign(imag(s_h(2*k-1)));
        s_t(2)=sign(real(s_h(2*k)))+1j*sign(imag(s_h(2*k)));

        if s_t(1)~=s(2*k-1)
            no_errors=no_errors+1;
        end
        if s_t(2)~=s(2*k)
            no_errors=no_errors+1;
        end
    end
    toc;
    BER(i)=no_errors/N;
  end
end
echo on;
semilogy(SNR_dB,BER,'-o')
grid on;

%%%%%%%%%%%%%%%%%%%%%%%%%%%%%%%%%%
clear all;
Nt=3;
Nr=1;
Es=2;  
SNR_dB=0:2:20;
N=120000;                 
fs = 2500;  
No=Es*10.^(-1*SNR_dB/10);  
BER=zeros(1,length(SNR_dB));
echo off;
tic;
for i=1:length(SNR_dB)
  for loop=1:50
    no_errors=0;
     noise=sqrt(No(i))*(randn(1,N)+1i*randn(1,N));
    s=2*randi([0 1],1,N)-1+1i*(2*randi([0 1],1,N)-1);
      for j =1:N/3     
        x(1,4*j-3:4*j)=[s(3*j-2),conj(s(3*j-1)),conj(s(3*j)),0];
        x(2,4*j-3:4*j)=[-s(3*j-1),conj(s(3*j-2)),0,-conj(s(3*j))];
        x(3,4*j-3:4*j)=[-s(3*j),0,conj(s(3*j-2)),conj(s(3*j-1))];  

      end
       X_1_channel1_1 = multipath(x(1,:),fs,2);
       X_2_channel1_1 = multipath(x(2,:),fs,2);
       X_3_channel1_1 = multipath(x(3,:),fs,2);
       
        X_1_channel1 = awgn(X_1_channel1_1,SNR_dB(i),'measured');
        X_2_channel1 = awgn(X_2_channel1_1,SNR_dB(i),'measured');
        X_3_channel1 = awgn(X_3_channel1_1,SNR_dB(i),'measured');
%%%%%%%%%%%%%LMS%%%%%%%%%%%%%%%%%%%%%
        delta_1=0.01;     
        delta_2=0.09;           
        equ_1=lms_equalizer(X_1_channel1,x(1,:),delta_1);
        equ_2=lms_equalizer(X_2_channel1,x(2,:),delta_1);
        equ_3=lms_equalizer(X_3_channel1,x(3,:),delta_1);
       
%%%%%%%%%%%%%ÅÐ¾öÊä³ö%%%%%%%%%%%%%%%%%%%%%%%%%%%%       
       h1=1;
       h2=0.9;
       h3=0.85;
       
     for k=5:N/4
       y(4*k-3)=equ_1(4*k-3)+equ_2(4*k-3)+equ_3(4*k-3);
       y(4*k-2)=equ_1(4*k-2)+equ_2(4*k-2)+equ_3(4*k-2);
       y(4*k-1)=equ_1(4*k-1)+equ_2(4*k-1)+equ_3(4*k-1);
       y(4*k)=equ_1(4*k)+equ_2(4*k)+equ_3(4*k);
     

       xx(3*k-2)=conj(h1)*y(4*k-3)+h2*conj(y(4*k-2))+h3*conj(y(4*k-1));
       xx(3*k-1)=-conj(h2)*y(4*k-3)+h1*conj(y(4*k-2))+h3*conj(y(4*k));
       xx(3*k)=-conj(h3)*y(4*k-3)+h1*conj(y(4*k-1))-h2*conj(y(4*k));

        s_t(1)=sign(real(xx(3*k-2)))+1j*sign(imag(xx(3*k-2)));
        s_t(2)=sign(real(xx(3*k-1)))+1j*sign(imag(xx(3*k-1)));
        s_t(3)=sign(real(xx(3*k)))+1j*sign(imag(xx(3*k)));
        if s_t(1)~=s(3*k-2)
            no_errors=no_errors+1;
        end
        if s_t(2)~=s(3*k-1)
            no_errors=no_errors+1;
        end
        if s_t(3)~=s(3*k)
            no_errors=no_errors+1;
        end
     end
     toc;
    BER(i)=no_errors/N;
  end
end
echo on;
semilogy(SNR_dB,BER,'-o')
grid on;
xlabel('SNR(dB)')
ylabel('BER')
legend('uncoded','Alamouti nT=2,nR=1','Alamouti nT=3,nR=1')
