# Supplementary material for: Spatial diversity processing mechanism based on the distributed underwater acoustic communication system
Source: PLoS One. 2024 Jan 2;19(1):e0296117. doi: 10.1371/journal.pone.0296117 (PMC10760719; doi:10.1371/journal.pone.0296117)
Supplement: S1 File — (https://doi.org/10.6084/m9.figshare.23995809.v2). (ZIP) [file pone.0296117.s001.zip › code/COSTBC/lms_equalizer.m]

function  [z]  = lms_equalizer( y,info,delta )
%LMSËã·¨×ÔÊÊÓ¦ÂË²¨Æ÷ÊµÏÖ
K=6;   
estimated_c=[zeros(1,K),1,zeros(1,K)]; %³õÊ¼³éÍ·ÏµÊý(k³¤¶ÈÓ¦¸ÃÊÇºÍchannelÖÐÐÅµÀ½×ÊýÏàÍ¬)
e_k=zeros(1,length(y));
%K=£¨length£¨estimated_c£©-1£©/2
for k=K+1:size(y,2)-K               %channelÖÐ·µ»Ø²ÎÊýlenµÄ³¤¶ÈÒ²ÊÇ5£¬»òÐíKµÄÑ¡Ôñ±ãÊÇ»ùÓÚlen£¬ÐèÒªK=len
     y_k=y(k-K:k+K);                 %»ñÈ¡ÂëÔª£¬Ò»´Î11¸ö
     z_k=conj(estimated_c*y_k');           %¸÷³éÍ·ÏµÊýÓëÂëÔªÏà³ËºóÇóºÍ
     e_k(k)=real(info(k))-real(z_k);               %Îó²î¹À¼Æ
%      tmp=e_k(k)
     estimated_c=estimated_c+delta*e_k(k)*real(y_k);%¼ÆËãÐ£Õý³éÍ·ÏµÊý
     z(1,k)=z_k;                       %¾ùºâºóÊä³öµÄÂëÔªÐòÁÐ
end
%Îó²îe=d-y£¬£¨yÖ¸¾­¹ýÐÅµÀºóµÄÊä³öÐÅºÅ£©ÕâÀïÆÚÍûÐÅºÅdÊ¹ÓÃµÄÊÇÊäÈëÐÅºÅinfo
%±È½ÏÎóÂëÂÊ¶¼ÊÇÖ»±È½ÏinfoµÄ³¤¶ÈN
%size(y,2)·µ»ØyµÄÁÐÊý=N+L-1£¨L=2len+1£©,Ôòsize(y,2)-2*K=N+L-(2K+1)=N+2(len-K)
%ÕâÀï½«»áÓÐ¸ö±×¶Ë£ºÈç¹ûlen>K£¬Ôòk=1£ºN+2(len-K)»á³¬¹ýinfoµÄ³¤¶ÈN.
end
