# Supplementary material for: Spatial diversity processing mechanism based on the distributed underwater acoustic communication system
Source: PLoS One. 2024 Jan 2;19(1):e0296117. doi: 10.1371/journal.pone.0296117 (PMC10760719; doi:10.1371/journal.pone.0296117)
Supplement: S1 File — (https://doi.org/10.6084/m9.figshare.23995809.v2). (ZIP) [file pone.0296117.s001.zip › code/COSTBC/multipath.m]

function out=multipath(data,fs,channel_type)
l=length(data);
data=reshape(data,1,l);
switch channel_type        
    case 1
        A_power=[-60.0069430345  -60.7775915854  -60.0620925059];
        time_delay=[0.667199731  0.669991672  0.671449423];
    
    case 2
%          A_power=[1 0.994047867 0.999789965];%dB
  A_power=[1 0.4 0.2];%dB
         time_delay=[1.33359981  1.33499885  1.33573103];
       
    case 3
         A_power=[ 1 0.996169642 0.999911288];%dB  
         time_delay=[2.00017786  2.00111055  2.00159931];       
            
end
time_delay_dot=floor((time_delay-time_delay(1))*fs);
% A_amplitude=10.^(A_power/20);
A_amplitude=A_power;
out=zeros(1,length(data));
data_add=zeros(1,l);
for i=1:length(A_amplitude)
    data_add(time_delay_dot(i)+1:end)=A_amplitude(i)*data(1:end-time_delay_dot(i));
    out=out+data_add;
    data_add=zeros(1,l);
end
%µ÷ÓÃ£º
%out=multipath(data,fs,'1')
