# Supplementary material for: Spatial diversity processing mechanism based on the distributed underwater acoustic communication system
Source: PLoS One. 2024 Jan 2;19(1):e0296117. doi: 10.1371/journal.pone.0296117 (PMC10760719; doi:10.1371/journal.pone.0296117)
Supplement: S1 File — (https://doi.org/10.6084/m9.figshare.23995809.v2). (ZIP) [file pone.0296117.s001.zip › code/DFE-PLL-MSIRC/Lake experiments/farrow1.m]

%¶ÔÊäÈëÐòÁÐ½øÐÐ²ÉÑùÆµÂÊ±ä»»
function [dout,out_len,Farrow_Out_Len_Res] = farrow1(fsin,fsout,din,Farrow_In_Len_Res,bf)
%fsin£ºÊäÈëÐÅºÅ²ÉÑùÂÊ
%fsout£ºÊä³öÐÅºÅ²ÉÑùÂÊ
%din£ºÊäÈëÐÅºÅ

input_len = length(din);
step = fsin/fsout;
total_len = (Farrow_In_Len_Res + input_len  )/step; %len/step
M = 3;%¶àÏîÊ½½×Êý
Np = 4;%¶àÏîÊ½¶ÎÊý
% tsout = 1/fsout;    %Ä¿±ê²ÉÑùÂÊ Êä³ö²ÉÑùÂÊ
% tsin = 1/fsin;%Ô­Ê¼²ÉÑùÂÊ£¨¼ÙÉèµÄ½ÓÊÕÐòÁÐ¶àÆÕÀÕ¶ÔÓ¦µÄ²ÉÑùÂÊ£© ÊäÈë²ÉÑùÂÊ
mkmax = floor(total_len);%ÊäÈëÐòÁÐ³¤¶È¶ÔÓ¦µÄÊä³öÐòÁÐ³¤¶È
% din1 = [zeros(1,Np-2) din zeros(1,2*Np)];%ÊäÈëÐòÁÐ ÓÃÓÚFarrow²åÖµ²åÖµÊ±²¹Áã
% din1 = [zeros(1,Np-2) din ];
dout = zeros(1,mkmax);              %Êä³öÐòÁÐ
uk = zeros(1,mkmax);%Ð¡Êý²¿·Ö
mk = zeros(1,mkmax);%ÕûÊý²¿·Ö
uk_vect = zeros(M+1,1);%´æ´¢Ð¡Êý²¿·Ö¸÷´Î·½µÄÖµ
xk = zeros(Np,1);

%À­¸ñÀÊÈÕ²åÖµÏµÊý
Lagrange = [ 1/6   0   -1/6  0; 
            -1/2   1/2  1    0; 
             1/2  -1   -1/2  1;
            -1/6   1/2 -1/3  0];
 
% din1 = [0 0 din 0 0];%ÊäÈëÐòÁÐ ÓÃÓÚFarrow²åÖµ²åÖµÊ±²¹Áã

if step - Farrow_In_Len_Res <0
   %din1 = [bf(1:3) din 0 0];%ÊäÈëÐòÁÐ ÓÃÓÚFarrow²åÖµ²åÖµÊ±²¹Áã
   din1 = [bf(1:4) din 0 0];%ÊäÈëÐòÁÐ ÓÃÓÚFarrow²åÖµ²åÖµÊ±²¹Áã
else
   %din1 = [bf(2:3) din 0 0];%ÊäÈëÐòÁÐ ÓÃÓÚFarrow²åÖµ²åÖµÊ±²¹Áã
   din1 = [bf(2:4) din 0 0];%ÊäÈëÐòÁÐ ÓÃÓÚFarrow²åÖµ²åÖµÊ±²¹Áã
end
        
for i=1:mkmax %ÖØ²ÉÖ®ºóµÄÐòÁÐÓëÀíÏëÐÅºÅ³¤¶ÈÒ»ÖÂ
    k = i*step - Farrow_In_Len_Res;
    mk(i) = floor(k);          %È¡ÕûÊý²¿·Ö
    uk(i) = k - mk(i);%È¡Ð¡Êý²¿·Ö
    
    for ind = 0:M     %M½×
        uk_vect(ind+1) = uk(i)^(M-ind); %½µÃÝ ´æ´¢[u^M,u^(M-1),...,u,1]  Ò»¹²M+1¸ö       
    end
    if step - Farrow_In_Len_Res <0
        xk = din1(mk(i)+ Np+1:-1:mk(i)+2).'; %´æ´¢ÊäÈëÐÅºÅ£¬ÆðÊ¼Î»ÖÃÎªÕûÊý²¿·Ö¿ªÊ¼£¬Ò»¹²Np¸ö = ¶àÏîÊ½¶ÎÊý
    else
        xk = din1(mk(i)+ Np:-1:mk(i)+1).'; %´æ´¢ÊäÈëÐÅºÅ£¬ÆðÊ¼Î»ÖÃÎªÕûÊý²¿·Ö¿ªÊ¼£¬Ò»¹²Np¸ö = ¶àÏîÊ½¶ÎÊý
    end
    c = Lagrange.'*xk; % c is a column vector of M x 1, c(1) = c_M, c(M+1) = c0    
    dout(i) = c.'*uk_vect;
end
% Farrow_Out_Len_Res = total_len - mkmax;%FarrowÊä³ö×Ü³¤¶È Ð¡Êý²¿·Ö
Farrow_Out_Len_Res =  mod(1-uk(mkmax),1);%FarrowÊä³ö×Ü³¤¶È Ð¡Êý²¿·Ö
out_len = mkmax;
