# Supplementary material for: Spatial diversity processing mechanism based on the distributed underwater acoustic communication system
Source: PLoS One. 2024 Jan 2;19(1):e0296117. doi: 10.1371/journal.pone.0296117 (PMC10760719; doi:10.1371/journal.pone.0296117)
Supplement: S1 File — (https://doi.org/10.6084/m9.figshare.23995809.v2). (ZIP) [file pone.0296117.s001.zip › code/DFE-PLL-MSIRC/Lake experiments/farrow2.m]

%¶ÔÊäÈëÐòÁÐ½øÐÐ²ÉÑùÆµÂÊ±ä»»
function [dout,out_len,sned,k,nL] = farrow2(fsin,fsout,din,k ,pt)
%fsin£ºÊäÈëÐÅºÅ²ÉÑùÂÊ
%fsout£ºÊä³öÐÅºÅ²ÉÑùÂÊ
%din£ºÊäÈëÐÅºÅ
% pt Ç°Ò»¶ÎÊý¾ÝÎ´²åÖµ²¿·Ö£¬µÈÓÚÉÏÒ»´Î²åÖµÍê³ÉÊä³öµÄsnedÊý¾Ý
din = [pt din]; 
input_len = length(din);
step = fsin/fsout;
mkmax = floor(input_len/step);%ÊäÈëÐòÁÐ³¤¶È¶ÔÓ¦µÄÊä³öÐòÁÐ³¤¶È
M = 3;%¶àÏîÊ½½×Êý
Np = 4;%¶àÏîÊ½¶ÎÊý
uk_vect = zeros(M+1,1);

%À­¸ñÀÊÈÕ²åÖµÏµÊý
Lagrange = [ 1/6   0   -1/6  0; 
            -1/2   1/2  1    0; 
             1/2  -1   -1/2  1;
            -1/6   1/2 -1/3  0];
       
int_idx = 0;
for i = 1:2*mkmax
    % ÏÈ²»¼ÆËã±¾´Î²åÖµ×îÖÕÊä³öÐòÁÐµÄ³¤¶È        
    u  = mod(k,1); %Ð¡Êý²¿·Ö
    m = k - u; %ÕûÊý²¿·Ö
    int_idx = int_idx+ m; %ÕûÊý±êºÅ
    
    for ind = 0:M     %M½×
        uk_vect(ind+1) = u^(M-ind); %½µÃÝ ´æ´¢[u^M,u^(M-1),...,u,1]  Ò»¹²M+1¸ö       
    end
    
    d_idx = int_idx+(Np:-1:1);
    
    if max(d_idx) > length(din) %µ±³¬¹ýÐòÁÐ×î´ó³¤¶È£¬ÔòÌø³öÑ­»·
%         ned = max(d_idx) - length(din); % ÐèÒªµÄÊý¾Ý¸öÊý
        sned = din(int_idx+1:length(din)); %±£´æÎ´²åÖµµÄÊäÈëÐòÁÐ
        nL = length(sned);
        k = u;
        break
    end    
    xk = din(d_idx).';    
    c = Lagrange.'*xk;
    dout(i) = c.'*uk_vect;
    k = u + step; %Ã¿´Î²½½øµÄ²åÖµÎ»ÖÃ
end
% Õý³£Çé¿öÊÇ°ÑÇ°¶ÎµÄ×îºó3¸öÊý¾Ý±£´æÏÂÀ´
% Èç¹û×îºóµÄk ¼ÓÉÏstep
out_len = length(dout);
