# Supplementary material for: Spatial diversity processing mechanism based on the distributed underwater acoustic communication system
Source: PLoS One. 2024 Jan 2;19(1):e0296117. doi: 10.1371/journal.pone.0296117 (PMC10760719; doi:10.1371/journal.pone.0296117)
Supplement: S1 File — (https://doi.org/10.6084/m9.figshare.23995809.v2). (ZIP) [file pone.0296117.s001.zip › code/DFE-PLL-MSIRC/Lake experiments/func_mod2.m]

function [dataout] = func_mod2(datain,N)
%Êä³ö1~NµÄÄ£Öµ
temp = mod(datain,N);
if temp == 0
    dataout = N;
else
    dataout = temp;
end
end
