# Supplementary material for: Spatial diversity processing mechanism based on the distributed underwater acoustic communication system
Source: PLoS One. 2024 Jan 2;19(1):e0296117. doi: 10.1371/journal.pone.0296117 (PMC10760719; doi:10.1371/journal.pone.0296117)
Supplement: S1 File — (https://doi.org/10.6084/m9.figshare.23995809.v2). (ZIP) [file pone.0296117.s001.zip › code/DFE-PLL-MSIRC/Lake experiments/qpsk_fb833.m]

clc
clear all

fs1=96e3; 
fb = 2.5e3;
fs = 40e3;
fc = 10e3;   
do = 0;       
real_fc = fc+do;   
fsd=fs*fc/real_fc;
fb1 = fc/4;   
fb2 = fc/12;  
ts = 1/fs;
chip_pot_len1 = fs/fb1; 
chip_pot_len2 = fs/fb2; 
dfse=4;

header_prn_len = 1023;
header_prn_code = [-1,-1,-1,-1,-1,-1,-1,-1,-1,-1,1,1,1,-1,1,-1,1,1,-1,1,-1,-1,1,1,-1,1,-1,-1,-1,1,1,1,-1,1,1,1,-1,-1,1,-1,-1,-1,-1,-1,1,-1,-1,1,1,-1,1,-1,1,-1,-1,1,1,1,1,1,-1,-1,1,-1,-1,1,-1,1,-1,-1,1,-1,-1,-1,1,-1,-1,1,-1,-1,1,-1,1,1,1,-1,1,1,1,1,-1,1,-1,1,1,-1,1,1,-1,-1,-1,-1,-1,1,-1,-1,-1,-1,-1,-1,1,-1,-1,-1,1,-1,-1,1,-1,1,1,-1,1,-1,-1,1,1,1,1,-1,-1,-1,1,-1,-1,-1,1,-1,-1,1,-1,-1,1,1,1,-1,1,-1,-1,-1,1,1,-1,1,-1,-1,-1,1,1,1,-1,1,1,1,-1,1,1,-1,-1,1,1,-1,-1,1,-1,-1,-1,1,1,1,-1,-1,1,1,-1,-1,1,-1,-1,-1,1,-1,1,1,-1,-1,1,1,1,1,-1,-1,1,-1,-1,-1,1,1,1,1,1,-1,1,-1,-1,1,1,1,-1,-1,-1,1,1,-1,-1,1,-1,1,1,-1,1,1,1,-1,-1,1,1,1,1,1,1,1,1,-1,-1,1,1,1,-1,-1,1,-1,-1,1,1,1,1,-1,1,1,1,1,1,-1,1,1,-1,-1,1,1,1,1,1,1,-1,-1,1,1,-1,-1,-1,1,1,1,-1,-1,-1,-1,1,1,1,-1,1,-1,-1,1,1,1,-1,1,1,1,-1,-1,-1,1,-1,1,1,1,-1,-1,-1,-1,-1,-1,-1,1,1,1,-1,1,1,1,-1,1,-1,1,-1,-1,-1,-1,1,-1,-1,1,1,-1,1,1,1,1,1,1,-1,-1,1,-1,1,-1,1,1,-1,-1,-1,-1,-1,-1,1,-1,-1,1,-1,-1,1,1,-1,1,1,1,1,-1,-1,1,-1,1,-1,-1,-1,1,1,1,1,-1,1,-1,-1,1,-1,1,-1,-1,1,-1,1,-1,-1,1,1,1,-1,1,1,-1,-1,-1,-1,-1,1,-1,-1,-1,-1,-1,-1,1,1,-1,1,-1,1,-1,1,1,-1,-1,1,1,1,-1,1,1,-1,1,-1,1,1,-1,1,1,-1,-1,1,1,-1,-1,-1,1,1,-1,-1,1,-1,-1,-1,1,-1,1,1,-1,1,-1,1,-1,-1,1,-1,1,-1,1,-1,-1,-1,1,-1,-1,1,-1,1,-1,1,-1,1,-1,1,1,-1,-1,-1,1,1,1,1,-1,1,-1,-1,1,-1,-1,-1,1,1,1,1,-1,-1,1,-1,1,1,-1,-1,1,1,1,1,1,-1,-1,1,-1,-1,-1,-1,-1,-1,1,1,1,1,-1,1,-1,1,-1,-1,1,1,1,-1,1,1,1,1,1,1,1,1,-1,-1,-1,-1,-1,1,-1,-1,-1,-1,1,-1,-1,-1,1,1,-1,1,-1,-1,1,-1,1,1,-1,1,-1,1,1,-1,1,-1,1,-1,-1,-1,1,1,-1,1,-1,1,-1,-1,1,-1,1,1,-1,1,1,1,1,-1,-1,1,-1,1,1,-1,1,1,1,-1,-1,-1,1,-1,-1,1,1,-1,1,-1,1,-1,-1,1,1,1,1,-1,-1,1,-1,1,-1,1,1,-1,1,1,1,1,-1,-1,1,1,-1,1,1,1,-1,1,-1,1,-1,1,-1,-1,1,1,-1,1,1,1,1,-1,1,1,-1,1,1,-1,-1,-1,-1,-1,1,1,1,1,1,1,1,1,-1,-1,1,-1,1,-1,1,-1,1,1,-1,1,-1,1,-1,-1,1,1,-1,1,-1,1,1,1,1,1,-1,1,1,1,1,-1,1,-1,-1,-1,1,1,1,-1,1,1,-1,1,1,-1,-1,1,1,1,1,-1,1,-1,-1,-1,1,1,1,1,-1,-1,1,-1,-1,-1,-1,1,-1,-1,-1,-1,1,-1,-1,-1,1,1,1,-1,1,1,1,-1,-1,1,-1,1,1,1,1,-1,1,1,-1,1,-1,-1,1,1,1,-1,-1,1,1,-1,-1,-1,-1,-1,-1,-1,-1,1,-1,-1,-1,1,1,1,-1,1,1,-1,1,-1,-1,-1,-1,-1,-1,-1,1,1,1,-1,-1,-1,1,1,-1,-1,-1,1,-1,1,1,-1,-1,-1,-1,-1,-1,1,1,1,1,1,-1,-1,-1,-1,1,-1,-1,1,-1,1,-1,1,-1,1,1,1,1,1,-1,-1,-1,1,1,-1,-1,-1,1,1,1,1,1,1,-1,-1,-1,-1,-1,-1,1,1,1,-1,1,1,1,-1,-1,1,1,1,-1,1,1,-1,1,1,1,1,-1,-1,1,-1,1,-1,-1,-1,1,-1,-1,-1,-1,1,1,-1,-1,-1,1,-1,1,-1,1,1,-1,1,-1,1,-1,-1,1,1,-1,1,1,-1,-1,1,1,-1,-1,-1,1,1,1,1,-1,1,-1,-1,-1,-1,1,1,1,1,-1,1,-1,1,-1,1,1,-1,1,-1,1,1,1,-1,1,1,1,1,1,-1,-1,-1,1,1,-1,-1,-1,-1,-1,1,-1,-1,-1,-1,-1,-1,1,-1,1,-1,1,-1,1,-1,-1,-1,-1,-1,-1,1,1,1,-1,-1,1,1,-1,1,-1,-1,1,-1,1,-1,-1,-1];

msg_len = 1000;
Tracking_Mode_Chip = 1500;
load('HARD_DECISION.mat');
Code_I = real(DSC_Out(1:msg_len));
Code_Q = imag(DSC_Out(1:msg_len));

DFE_Train_I=[-1,-1,1,1,1,-1,1,1,-1,-1,1,1,-1,-1,-1,-1,1,1,1,1,1,-1,1,-1,1,1,1,-1,-1,1,-1,1,1,1,-1,-1,1,1,1,1,-1,1,1,-1,-1,1,-1,-1,-1,-1,-1,-1,1,1,-1,1,1,1,-1,1,-1,-1,-1,1,-1,1,-1,-1,1,1,-1,1,-1,1,1,1,-1,-1,1,1,1,1,1,1,1,-1,-1,-1,1,1,1,-1,1,-1,-1,1,-1,-1,-1,-1,1,1,-1,1,-1,1,1,1,1,1,1,-1,-1,1,-1,-1,-1,-1,-1,-1,1,1,-1,-1,-1,1,1,-1,1,-1,-1,-1,-1,1,1,1,1,1,-1,1,-1,-1,1,-1,-1,-1,1,-1,-1,-1,1,-1,1,1,1,-1,-1,-1,-1,-1,1,-1,-1,1,-1,-1,1,-1,-1,-1,-1,-1,-1,1,-1,-1,-1,1,1,1,-1,1,1,-1,1,-1,1,1,1,1,-1,1,1,-1,1,1,1,1,1,1,-1,1,1,-1,-1,1,1,-1,1,1,1,1,1,1,-1,1,1,-1,-1,1,-1,1,1,-1,1,1,1,1,-1,-1,1,-1,-1,-1,1,1,-1,-1,1,-1,-1,1,-1,1,1,-1,-1,1,1,-1,-1,1,1,-1,1,1,1,-1,-1,1,1,-1,-1,-1,-1,1,1,-1,-1,1,-1,1,1,-1,-1,-1,-1,-1,1,-1,1,-1,-1,1,-1,1,-1,1,-1,-1,-1,-1,1,1,1,1,1,1,1,-1,1,-1,-1,1,-1,1,1,1,1,-1,1,-1,-1,-1,1,1,1,1,-1,-1,1,-1,1,1,-1,-1,-1,-1,-1,-1,-1,-1,-1,-1,-1,1,1,1,1,1,1,-1,1,-1,-1,1,1,-1,1,1,-1,1,-1,1,1,1,-1,-1,1,1,1,-1,1,-1,1,1,-1,1,-1,-1,1,1,-1,1,1,1,1,-1,1,-1,-1,-1,-1,-1,1,1,1,-1,-1,1,1,-1,1,-1,-1,-1,1,1,1,1,-1,1,-1,1,-1,-1,-1,1,1,-1,-1,-1,-1,1,-1,-1,-1,-1,1,-1,-1,-1,1,1,1,1,-1,-1,1,1,-1,1,-1,-1,-1,1,1,1,1,-1,-1,1,-1,-1,1,1,-1,1,1,-1,1,1,-1,-1,-1,1,1,-1,1,1,-1,-1,1,-1,-1,-1,1,-1,-1,1,-1,-1,1,-1,1,-1,1,-1,-1,-1,1,1,-1,-1,1,-1,1,1,1,1,-1,-1,-1,1,1,1,-1,-1,-1,1,-1,1,-1,-1,1,-1,1,-1,1,1,-1,1,1,-1,-1,-1,1,1,-1,-1,1,-1,-1,-1,1,-1,-1,-1,1,1,-1,-1,-1,1,-1,1,-1,1,-1,-1,-1,1,1,1,1,1,1,-1,1,1,-1,1,-1,-1,-1,-1,-1,-1,-1,-1,-1,1,1,1,1,-1,1,-1,-1,-1,-1,-1,1,-1,-1,-1,1,-1,-1,1,-1,1,1,-1,1,-1,-1,-1,1,1,1,1,-1,1,1,-1,-1,-1,1,-1,1,1,-1,-1,-1,1,1,-1,-1,1,-1,-1,-1,-1,-1,1,1,-1,-1,1,-1,1,1,1,-1,-1,1,-1,-1,1,1,1,1,-1,-1,1,1,-1,1,1,1,1,1,-1,1,1,-1,-1,-1,-1,-1,1,-1,1,1,1,1,1,1,-1,-1,1,-1,-1,-1,1,-1,-1,1,-1,-1,1,1,1,-1,1,1,1,-1,1,1,1,1,1,1,-1,-1,1,1,-1,1,1,1,-1,1,1,1,-1,1,1,-1,-1,1,1,-1,-1,1,-1,-1,-1,-1,-1,1,1,1,1,1,1,-1,1,1,-1,-1,-1,1,1,-1,1,-1,1,1,1,-1,-1,1,1,1,1,1,1,-1,-1,1,-1,1,-1,1,-1,1,-1,1,1,-1,-1,1,-1,-1,1,-1,-1,-1,-1,1,-1,-1,-1,1,-1,-1,-1,1,1,-1,-1,1,-1,-1,-1,-1,-1,-1,1,-1,-1,1,-1,-1,1,1,1,1,1,-1,1,-1,1,1,1,-1,1,1,-1,1,1,1,-1,1,1,1,-1,-1,1,1,1,-1,1,1,-1,-1,-1,-1,-1,1,1,1,1,1,1,1,1,-1,-1,-1,-1,1,-1,-1,-1,-1,1,-1,-1,1,1,1,1,-1,1,1,-1,-1,-1,-1,-1,-1,1,1,-1,-1,-1,-1,1,-1,-1,1,1,-1,-1,-1,-1,1,-1,1,-1,-1,-1,1,-1,-1,1,1,1,-1,1,1,1,-1,-1,-1,1,1,1,1,-1,-1,-1,-1,1,-1,-1,1,1,-1,-1,1,-1,1,-1,1,-1,-1,-1,1,-1,1,-1,-1,-1,-1,1,1,-1,1,1,-1,-1,-1,1,1,1,-1,-1,-1,-1,-1,-1,1,1,-1,1,-1,-1,-1,1,1,-1,-1,1,1,-1,-1,-1,1,1,1,-1,-1,1,1,1,1,1,-1,1,-1,1,1,-1,1,1,1,1,1,1,1,-1,1,1,-1,1,-1,1,-1,1,-1,-1,1,1,-1,1,1,1,1,1,-1,1,1,-1,-1,1,-1,-1,1,1,1,1,1,-1,1,1,-1,-1,1,1,-1,1,-1,-1,1,-1,1,1,-1,1,-1,-1,-1,-1,1,1,1,-1,1,-1,1,1,-1,1,-1,-1,-1,1,-1,1,-1,-1,1,1,-1,-1,1,-1,1,1,1,-1,-1,1,1,1,1,1,-1,1,1,-1,-1,-1,1,-1,-1,1,1,-1,1,-1,-1,-1,-1,1,1,1,1,-1,-1,-1,-1,-1,1,-1,1,1,-1,-1,1,1,1,1,-1,-1,-1,1,-1,1,1,-1,-1,-1,1,-1,-1,-1,1,-1,-1,-1,1,-1,-1,-1,-1,-1,1,1,1,1,-1,1,-1,-1,1,1,-1,1,-1,1,1,-1,-1,-1,-1,-1,1,1,-1,1,1,1,-1,-1,1,-1,-1,-1,1,1,1,-1,1,1,-1,-1,-1,-1,1,1,1,-1,1,-1,1,1,-1,1,-1,-1,-1,-1,-1,-1,1,-1,-1,1,-1,-1,1,-1,1,-1,-1,1,1,-1,-1,1,-1,1,-1,-1,1,1,-1,1,1,-1,-1,-1,1,1,1,1,-1,1,1,-1,-1,-1,-1,-1,1,-1,1,-1,1,1,1,-1,1,1,1,-1,-1,1,-1,1,1,-1,-1,-1,-1,1,1,-1,1,-1,-1,-1,-1,1,1,1,1,1,1,1,-1,1,1,1,-1,-1,-1,1,-1,-1,1,-1,1,1,-1,-1,1,-1,-1,1,-1,-1,-1,1,-1,1,-1,1,1,1,1,1,-1,1,-1,-1,-1,1,-1,1,-1,-1,-1,1,-1,-1,1,-1,1,1,1,1,-1,1,-1,1,1,-1,-1,1,1,1,1,1,1,1,-1,-1,1,-1,1,-1,1,-1,1,1,-1,-1,1,1,-1,1,1,-1,1,1,1,-1,-1,1,-1,-1,-1,1,-1,1,1,-1,-1,-1,-1,1,-1,-1,-1,1,1,1,1,1,-1,-1,-1,1,1,1,-1,-1,-1,-1,1,-1,1,1,1,-1,1,-1,1,1,1,-1,-1,-1,-1,1,1,1,-1,1,1,-1,-1,-1,-1,1,-1,-1,1,1,1,1,1,-1,-1,1,1,-1,-1,-1,-1,-1,1,1,1,-1,-1,-1,-1,1,-1,-1,1,1,1,1,-1,-1,-1,-1,-1,-1,1,1,-1,-1,-1,1,1,1,1,-1,-1,1,1,1,1,-1,1,-1,-1,1,-1,1,1,-1,-1,-1,1,1,-1,1,1,-1,1,-1,1,1,-1,-1,1,-1,-1,-1,1,1,1,-1,-1,-1,-1,1,-1,1,-1,-1,-1,1,1,-1,-1,-1,-1,-1];
DFE_Train_Q=[-1,1,-1,-1,-1,1,-1,1,-1,-1,1,1,-1,1,1,-1,1,1,-1,-1,1,1,1,-1,-1,-1,-1,1,1,1,-1,-1,-1,1,-1,1,-1,1,1,1,-1,1,-1,1,1,-1,-1,1,-1,-1,-1,1,1,-1,-1,1,-1,-1,-1,1,1,1,1,-1,1,1,-1,-1,1,-1,-1,1,-1,1,1,1,1,1,1,1,-1,-1,1,1,1,1,-1,1,1,-1,-1,-1,-1,1,1,-1,1,1,1,-1,1,-1,-1,-1,-1,1,1,1,-1,-1,1,-1,-1,-1,-1,-1,-1,-1,1,1,1,-1,1,1,-1,1,1,1,-1,-1,-1,-1,-1,1,-1,-1,-1,1,1,-1,1,-1,1,1,1,-1,-1,1,1,1,1,-1,-1,1,1,1,1,-1,-1,-1,1,1,1,1,1,-1,1,1,1,-1,-1,1,-1,1,1,1,-1,1,1,-1,-1,1,1,-1,-1,1,-1,1,1,1,1,1,1,-1,1,1,1,-1,1,-1,1,-1,-1,-1,-1,1,-1,1,-1,-1,1,-1,-1,-1,1,1,-1,1,-1,1,1,-1,-1,-1,-1,-1,1,-1,-1,1,1,-1,-1,-1,1,-1,-1,-1,1,-1,1,-1,1,1,1,-1,-1,1,-1,1,1,-1,1,1,1,-1,-1,1,1,-1,1,-1,-1,1,1,1,1,-1,1,-1,-1,1,1,1,-1,-1,1,1,1,-1,1,1,-1,-1,-1,1,1,-1,-1,1,-1,-1,-1,1,1,-1,-1,-1,-1,-1,1,-1,1,1,-1,1,1,-1,1,-1,1,-1,1,1,-1,-1,1,1,1,1,-1,1,-1,1,1,1,1,-1,-1,1,1,-1,1,-1,-1,1,1,1,1,1,1,1,-1,-1,1,1,-1,-1,-1,1,-1,-1,-1,1,-1,1,-1,-1,1,-1,1,1,-1,1,1,-1,1,1,1,-1,1,1,-1,-1,-1,-1,-1,-1,-1,1,-1,1,-1,-1,1,1,1,-1,-1,-1,-1,-1,-1,-1,1,-1,-1,-1,-1,1,-1,-1,1,-1,-1,1,1,1,1,1,1,-1,-1,1,1,1,-1,1,-1,-1,-1,1,-1,-1,1,1,1,1,1,-1,-1,1,-1,1,-1,1,1,1,1,-1,-1,1,1,-1,1,1,1,1,-1,-1,-1,1,1,1,1,-1,-1,-1,-1,1,1,-1,-1,1,1,-1,1,1,1,-1,-1,-1,-1,-1,1,1,1,1,-1,1,1,1,-1,-1,1,1,-1,1,1,-1,1,-1,-1,-1,-1,-1,-1,1,-1,1,-1,1,-1,1,1,1,1,-1,1,1,-1,-1,-1,1,-1,-1,1,-1,-1,1,-1,-1,1,1,-1,-1,-1,1,-1,1,1,1,-1,1,1,1,1,1,-1,-1,1,-1,1,-1,-1,-1,1,1,-1,1,1,1,-1,-1,1,1,1,-1,-1,-1,-1,-1,-1,1,-1,-1,-1,-1,1,1,1,-1,-1,1,1,1,1,1,-1,-1,1,-1,1,-1,-1,1,1,1,1,1,-1,1,-1,-1,1,-1,-1,1,1,1,1,-1,1,-1,-1,1,1,1,-1,-1,-1,1,-1,-1,-1,-1,1,1,-1,-1,-1,-1,-1,-1,-1,1,1,-1,-1,1,-1,-1,-1,1,-1,-1,1,-1,-1,1,-1,1,1,1,1,-1,1,1,1,1,-1,-1,-1,-1,-1,-1,1,1,1,1,1,1,-1,1,1,1,1,-1,1,1,1,1,-1,1,-1,1,-1,1,-1,-1,1,-1,-1,-1,1,1,1,-1,-1,1,-1,1,-1,-1,1,-1,1,1,-1,1,-1,-1,-1,1,-1,1,1,-1,1,-1,-1,-1,-1,1,1,-1,1,1,-1,1,1,1,-1,1,1,-1,1,-1,1,1,-1,1,1,-1,1,-1,1,-1,-1,-1,-1,-1,1,1,-1,1,1,-1,-1,-1,1,1,-1,-1,1,1,1,-1,1,-1,1,1,1,-1,1,1,1,-1,-1,1,-1,-1,-1,-1,-1,-1,-1,1,-1,-1,1,1,1,1,-1,1,-1,-1,1,1,-1,-1,-1,1,1,1,1,1,1,-1,-1,1,-1,-1,1,-1,1,-1,-1,-1,1,-1,-1,-1,-1,-1,1,1,-1,-1,-1,1,1,-1,-1,1,1,1,1,-1,-1,-1,-1,-1,1,1,1,1,-1,1,-1,1,-1,-1,1,1,-1,-1,1,-1,1,1,-1,-1,-1,1,1,-1,1,-1,-1,-1,-1,-1,-1,-1,-1,1,1,-1,1,-1,1,-1,-1,1,-1,1,-1,1,1,1,-1,1,-1,-1,1,-1,1,-1,-1,-1,-1,1,-1,-1,1,1,1,-1,1,1,1,1,1,-1,-1,-1,-1,-1,-1,-1,-1,1,-1,1,-1,-1,-1,-1,1,-1,-1,1,1,-1,-1,-1,1,-1,1,1,-1,-1,-1,1,-1,1,1,1,-1,1,1,-1,-1,-1,1,1,1,1,-1,1,-1,-1,1,-1,1,-1,-1,-1,1,1,1,1,-1,1,1,-1,1,-1,-1,1,1,1,-1,1,-1,1,-1,1,-1,-1,1,-1,-1,-1,-1,1,1,-1,-1,1,1,-1,-1,1,-1,1,1,-1,-1,1,1,-1,-1,-1,-1,1,1,-1,-1,-1,1,-1,1,-1,-1,-1,-1,1,1,1,-1,-1,-1,1,-1,1,1,1,-1,-1,1,-1,-1,1,1,1,1,1,-1,-1,1,-1,-1,-1,-1,-1,-1,-1,1,-1,1,1,-1,1,1,-1,1,-1,1,1,-1,1,1,1,-1,-1,-1,-1,-1,-1,-1,-1,1,-1,1,-1,-1,-1,1,1,1,1,1,-1,1,-1,1,-1,1,-1,1,1,1,-1,-1,-1,-1,-1,-1,-1,-1,1,1,-1,1,-1,-1,-1,-1,1,-1,1,1,1,-1,-1,-1,-1,1,-1,1,-1,-1,1,1,1,1,-1,1,1,1,-1,-1,1,1,-1,1,-1,1,1,1,1,1,-1,-1,1,-1,1,-1,-1,1,1,1,-1,-1,1,1,-1,-1,-1,1,-1,1,1,1,-1,1,1,1,1,1,1,1,-1,-1,-1,1,-1,1,-1,1,1,1,1,1,-1,1,1,1,1,-1,1,1,-1,1,1,1,1,1,1,1,1,-1,-1,1,-1,1,1,-1,-1,-1,1,-1,1,-1,1,1,1,-1,1,-1,-1,-1,1,-1,-1,-1,-1,-1,-1,-1,-1,-1,1,1,-1,1,1,-1,-1,1,1,1,1,-1,1,-1,-1,-1,-1,1,1,-1,1,-1,-1,1,-1,-1,1,-1,-1,1,1,-1,1,-1,-1,1,1,-1,-1,1,1,1,1,1,-1,-1,1,-1,1,1,1,1,-1,-1,-1,-1,1,-1,1,1,-1,1,1,1,1,1,1,-1,-1,1,1,-1,1,-1,1,-1,1,1,1,-1,1,1,-1,1,-1,1,-1,-1,1,-1,1,1,1,1,1,1,-1,1,-1,1,1,1,1,-1,-1,-1,-1,-1,1,1,-1,1,-1,1,-1,-1,-1,-1,-1,1,1,1,-1,1,1,-1,-1,-1,1,1,-1,-1,1,-1,1,1,1,1,1,1,1,1,1,-1,-1,-1,-1,1,-1,-1,-1,1,-1,1,1,-1,1,-1,-1,-1,-1,-1,-1,-1,1,1,-1,-1,-1,-1,1,1,-1,1,-1,1,-1,-1,-1,1,-1,-1,1,1,1,-1,1,1,-1,-1,1,1,1,1,1,1,1,-1,1,1,-1,-1,-1,1,-1,1,1,1,-1,1,-1,1,1,-1,-1,1,-1,-1,1,-1,-1,-1,1,-1,-1,1,1,-1,1,1,1,-1,1,-1,-1,1,-1,-1,1,-1,-1,-1,1,1,-1,-1,-1,-1,-1,1,1,-1,-1,1,1,1,1,-1,-1,-1,1,1,-1,1,-1];
traindata2=DFE_Train_I(1:1500)+1j*DFE_Train_Q(1:1500);
traindata=traindata2;

fband=6e3;
fir_n=256; 
fp_bandpass=[fc-0.5*fband fc+0.5*fband];
wn_bandpass=fp_bandpass*2/fs;
b_bandpass=fir1(fir_n-1,wn_bandpass,'bandpass'); 

lpfn=200;
fband=5000;
fp_lowpass=[fband];
wn_lowpass=fp_lowpass*2/fs;
rec_lpf1=fir1(lpfn-1,wn_lowpass,'low'); 

%%%%%%%%%%%%%%%%%%%%%%%%
multinum=3;
TransFrameNum=zeros(multinum,1);
StartPos=zeros(multinum,1);
Doppler_Frequence_Save=zeros(multinum,1);
for multi=1:multinum

    if multi==3
        fid = fopen('test2_ss2.DAT');
        [DATA,count] = fread(fid,1000000,'int16');
        fclose(fid);
    elseif multi==1
        fid = fopen('test2_ss3.DAT');
        [DATA,count] = fread(fid,1000000,'int16');
        fclose(fid);

    elseif multi==2
        
        fid = fopen('test2_ss1.DAT');
        [DATA,count] = fread(fid,1000000,'int16');
        fclose(fid);
    end
    [QPSK_Recv] = farrow1(fs1,fs,DATA.',0,[0,0,0,0]);

    QPSK_Recv=filter(b_bandpass,1,QPSK_Recv);
    QPSK_Recv_Save(multi).data = QPSK_Recv;
    figure,plot((0:1:(length(QPSK_Recv)-1))/40e3,QPSK_Recv)
    xlabel('T(s)'),ylabel('Amp(V)'),grid on    
    
    %% ------------------------------------- %%
    AD_Buffer_Length = 1600; 
    block_len = floor(length(QPSK_Recv)/AD_Buffer_Length);
    
    %% 
    Receiver_Mode = 1;      
    Doppler_Initial_Flag = 1;

    df = 0.5;
    Doppler_Channel_Num = 31;  
    Doppler_Channel = 1:Doppler_Channel_Num;
    f0 = fc;
    fdd = f0+(Doppler_Channel-(Doppler_Channel_Num+1)/2)*df;
    Doppler_Resample_Freq=(fs*f0./fdd);
    Farrow_In_Len_Res = zeros(1,Doppler_Channel_Num);  
    Doppler_Carrier_Phase_Res = zeros(1,Doppler_Channel_Num);  
    Doppler_Resample_Out_Len = zeros(1,Doppler_Channel_Num); 
    dscnt1 = zeros(1,Doppler_Channel_Num);  
    Doppler_Decimator = 8; 
    dsseq1 = 0;  
    sub_ch_num = chip_pot_len1/Doppler_Decimator;                
    subchcnt = zeros(1,Doppler_Channel_Num);
    Xcorr_Result=[]; 
    Xcorr_Max_Save = zeros(1,Doppler_Channel_Num); 
    
    subreg = zeros(sub_ch_num,header_prn_len-1,Doppler_Channel_Num);
    Yk = fft(header_prn_code,2*(header_prn_len+1)); 
    
    
    %% 
    patchI= zeros(Doppler_Channel_Num,lpfn);
    patchQ= zeros(Doppler_Channel_Num,lpfn);
    Save_Xcorr_Max = zeros(1,3);
    Farrow_NL = 3*ones(1,Doppler_Channel_Num);
    SN = zeros(Doppler_Channel_Num,4);
    Doppler_Carrier_NCO_Step = (2*pi *fc/fs);
    
    frame=0;
    while frame <block_len-1
        frame=frame+1;
        if frame==10
            frame
        end
        AD_Data = QPSK_Recv(AD_Buffer_Length*(frame -1)+1 : AD_Buffer_Length*frame+lpfn/2 );
        
        if Doppler_Initial_Flag == 1
            Doppler_Initial_Flag = 0;
            Farrow_In_Len_Res  = zeros(1,Doppler_Channel_Num); 
            Doppler_Carrier_Phase_Res  = zeros(1,Doppler_Channel_Num); 
            dscnt1 = zeros(1,Doppler_Channel_Num);
            subchcnt = zeros(1,Doppler_Channel_Num);
            subreg = zeros(sub_ch_num,header_prn_len-1,Doppler_Channel_Num);
        end
        
        for i =1:1:Doppler_Channel_Num
           
            [Doppler_Resample_Seq,Doppler_Resample_Out_Len(i),SNED,Farrow_In_Len_Res(i),Farrow_NL(i)] =  ...
                farrow2(Doppler_Resample_Freq(i),fs,AD_Data,Farrow_In_Len_Res(i),SN(i,1:Farrow_NL(i)));
            SN(i,1:Farrow_NL(i)) = SNED;
            RSL(i,frame) =    Doppler_Resample_Out_Len(i);
            
            for k = 1:Doppler_Resample_Out_Len(i)
                if Doppler_Carrier_Phase_Res(i) >= 2*pi
                    Doppler_Carrier_Phase_Res(i) = Doppler_Carrier_Phase_Res(i) - 2*pi;
                end
                Doppler_Mixer_I(k) = Doppler_Resample_Seq(k)*cos(Doppler_Carrier_Phase_Res(i));
                Doppler_Mixer_Q(k) = Doppler_Resample_Seq(k)*sin(Doppler_Carrier_Phase_Res(i));
                Doppler_Carrier_Phase_Res(i) =  Doppler_Carrier_Phase_Res(i) + Doppler_Carrier_NCO_Step;
            end
            
          
            fir_in_I = [patchI(i,:) Doppler_Mixer_I(1:Doppler_Resample_Out_Len(i)) ];
            fir_in_Q = [patchQ(i,:) Doppler_Mixer_Q (1:Doppler_Resample_Out_Len(i))];
            patchI(i,:) = Doppler_Mixer_I(end-lpfn+1:end);
            patchQ(i,:) = Doppler_Mixer_Q(end-lpfn+1:end);
            fir_out_I=filter(rec_lpf1,1,fir_in_I);
            fir_out_Q=filter(rec_lpf1,1,fir_in_Q);
            len = length(fir_out_I);
            LPF_Out_I = fir_out_I(lpfn*3/2+1:len);  
            LPF_Out_Q = fir_out_Q(lpfn*3/2+1:len);
            
            for k=1:length(LPF_Out_I)
                dscnt1(i) = dscnt1(i) +1; 
                if mod(dscnt1(i),Doppler_Decimator) == 0
                    dscnt1(i) = 0;
                    dsseq1 = dsseq1 +1;
                    Doppler_DownSampleSeq1_I(dsseq1) = LPF_Out_I(k);
                    Doppler_DownSampleSeq1_Q(dsseq1) = LPF_Out_Q(k);
                    Doppler_DownSample_Loc(dsseq1)=k;               
                end
            end
            dl(i) = dsseq1;
            dsseq1 = 0; 
            DSeq = Doppler_DownSampleSeq1_I +1i*Doppler_DownSampleSeq1_Q; 
          
            subcnt = zeros(1,sub_ch_num);
            dseq = zeros(sub_ch_num,300); 
      
            Start_Sub_Channel = func_mod2((subchcnt(i) +1),sub_ch_num);
            for k =1:1:dl(i)
                subchcnt(i) = func_mod2((subchcnt(i) +1),sub_ch_num); 
                subcnt(subchcnt(i)) = subcnt(subchcnt(i)) + 1;
                dseq(subchcnt(i),subcnt(subchcnt(i))) = DSeq(k);
            end
            
            for k = 1 : sub_ch_num
                xcorrin = [subreg(k,:,i) dseq(k,1:subcnt(k))];   
                
                for kk = 1:header_prn_len-1-subcnt(k)
                    subreg(k,kk,i) = subreg(k,kk+subcnt(k),i);
                end
                for kk = (header_prn_len-subcnt(k)):(header_prn_len-1)
                    subreg(k,kk,i) = dseq(k,kk-(header_prn_len-1-subcnt(k)));
                end
               
                Xk = fft(xcorrin,2*(header_prn_len+1));
                RXY = Xk.*conj(Yk);
                rxy = ifft(RXY,2*(header_prn_len+1));
                rxy1 = rxy(1:subcnt(k));
                if k<Start_Sub_Channel
                    for kk = 1:subcnt(k)
                        Xcorr_Result((kk-1)*sub_ch_num+k+sub_ch_num-Start_Sub_Channel+1,i) = abs(rxy1(kk))*sqrt(2)/header_prn_len;%Ö»´æ´¢µ±Ç°Êý¾ÝµÄÏà¹Ø½á¹û£¬Ö®Ç°ÊäÈëµÄ²»±£´æ
                    end
                else
                    for kk = 1:subcnt(k)
                        Xcorr_Result((kk-1)*sub_ch_num+k-Start_Sub_Channel+1,i) = abs(rxy1(kk))*sqrt(2)/header_prn_len;%Ö»´æ´¢µ±Ç°Êý¾ÝµÄÏà¹Ø½á¹û£¬Ö®Ç°ÊäÈëµÄ²»±£´æ
                    end
                end
            end
            
            XR = Xcorr_Result(1:dl(i),i);
            [Xcorr_Max(i), DS_Loc(i)] = max(XR);
            
          
            Xcorr_Max_Save(i) = Xcorr_Max(i);
            Farrow_Loc(i) = Doppler_DownSample_Loc(DS_Loc(i));
            Xcorr_Frame(i) = frame;
        end
        
       
        [AD_Xcorr_Max_Value AD_Xcorr_Max_Doppler_channel] = max(Xcorr_Max_Save);
        AD_Xcorr_Max_Frame = Xcorr_Frame(AD_Xcorr_Max_Doppler_channel);
        AD_Xcorr_Max_Loc   = Farrow_Loc(AD_Xcorr_Max_Doppler_channel);
        Doppler_Frequence  = df*(AD_Xcorr_Max_Doppler_channel - (length(Doppler_Channel)+1)/2);
        AD_Xcorr_Max_Value_Save(frame)=AD_Xcorr_Max_Value;
        if AD_Xcorr_Max_Value >4000
            Doppler_Initial_Flag = 1;
            TransFrameNum(multi)=TransFrameNum(multi)+1;
            StartPos(multi,TransFrameNum(multi))=(frame-1)*AD_Buffer_Length+AD_Xcorr_Max_Loc
            Doppler_Frequence_Save(multi,TransFrameNum(multi))=Doppler_Frequence
         
        end
    end
end

DiversityFrameNum=min(TransFrameNum);
for i=1:DiversityFrameNum
    for multi=1:multinum
        
        AD_Equ=QPSK_Recv_Save(multi).data(StartPos(multi,i)-lpfn:StartPos(multi,i)+(msg_len+Tracking_Mode_Chip+80)*fs/fb2);
      
        [AD_Equ_Recv] = ...
            farrow1(fs*fc/(fc+Doppler_Frequence_Save(multi,i)),fs,AD_Equ,0,[0,0,0,0]);
      
        LPF_Out_Equ_I=filter(rec_lpf1,1,AD_Equ_Recv.*cos(2*pi*fc*(1:length(AD_Equ_Recv))*1/fs));
        LPF_Out_Equ_Q=filter(rec_lpf1,1,AD_Equ_Recv.*sin(2*pi*fc*(1:length(AD_Equ_Recv))*1/fs));
        
        data_equ(i,multi,:)=LPF_Out_Equ_I(lpfn*3/2+1:chip_pot_len2/dfse:(msg_len+Tracking_Mode_Chip+80)*chip_pot_len2)...
            -1j*LPF_Out_Equ_Q(lpfn*3/2+1:chip_pot_len2/dfse:(msg_len+Tracking_Mode_Chip+80)*chip_pot_len2);
    end
end

err=0;
for i=1:DiversityFrameNum
    equ_N=1024+1500;
    n_end=1500;
    dd=traindata;
 
    p=80;
    p2=80;
    lamt=0.999;
    delt=0.0001;
    clear w pp pai kar ipusl;
    for multi=1:multinum
        w(multi,:,:)=zeros((1+1/dfse)*p+p2);
        pp(multi,:,:)=delt^(-1)*eye((1+1/dfse)*p+p2);
        pai(multi,:,:)=zeros((1+1/dfse)*p+p2);
        kar(multi,:,:)=zeros((1+1/dfse)*p+p2);
        ipusl(multi,:)=zeros(1,(1+1/dfse)*p+p2);
    end
    yy=zeros(1,length(data_equ));
    data2=zeros(multinum,length(data_equ));
    
 
    Ko=0.4;                         
    Kd=1;                           
    sigma=0.707;             
    BL=15;                   
    Wn=8*sigma*BL/(1+4*sigma^2);    
    N_nco=20;  
    T_nco=1/f0*N_nco;
    c1=(2*sigma*Wn*T_nco)/(Ko*Kd)*1; 
    c2=((T_nco*Wn)^2)/(Ko*Kd)*1;      
    
    pd=zeros(multinum,equ_N);
    freq=zeros(multinum,equ_N);
    phase=zeros(multinum,p+p2);
    
    dfreq(multinum,1)=0;        
    temp=0;            
   
    for n2=p:dfse:equ_N*dfse
        n=floor(n2/dfse);
      
        for multi=1:multinum
            if multi==1
                yd=sign(real(yy(n:-1:n-p/dfse+1)))+1j*sign(imag(yy(n:-1:n-p/dfse+1)));
            else
                yd=[yd;sign(real(data2(multi,n:-1:n-p/dfse+1)))+1j*sign(imag(data2(multi,n:-1:n-p/dfse+1)))];
            end
        end
    
        if multinum==1
           
            data=[squeeze(data_equ(i,1:multinum,n2+p2:-1:n2-p+1)).*exp(1).^(1j*2*pi*(-freq(multi,n-1)).*(n2+p2:-1:n2-p+1).'/fb1/dfse);yd.'];
        else
            data=[squeeze(data_equ(i,1:multinum,n2+p2:-1:n2-p+1)).'.*exp(1).^(1j*2*pi*(-freq(multi,n-1)).*(n2+p2:-1:n2-p+1).'/fb1/dfse);yd.'];%*;
        end
   
        if n<=n_end
            for multi=1:multinum
                pai(multi,:,n)=squeeze(pp(multi,:,:))*data(:,multi);
                kar(multi,:,n)=squeeze(pai(multi,:,n))/(lamt+(data(:,multi))'*squeeze(pai(multi,:,n)).');
                ipusl1(multi,n)=dd(n)-conj(w(multi,:,n-1))*data(:,multi);
                w(multi,:,n)=w(multi,:,n-1)+kar(multi,:,n)*conj(ipusl1(multi,n));
                pp(multi,:,:)=lamt^(-1)*squeeze(pp(multi,:,:))-lamt^(-1)*kar(multi,:,n).'*(data(:,multi))'*squeeze(pp(multi,:,:));
                data2(multi,n)=conj(w(multi,:,n))*data(:,multi);
                
                ipusl(multi,n)=dd(n)-conj(w(multi,:,n))*data(:,multi);
                pd(multi,n)=(real(dd(n))*imag(data2(multi,n))-imag(dd(n))*real(data2(multi,n)))/(sqrt(2)*abs(data2(multi,n)));
                
                if ipusl(multi,n)==0||(1/ipusl(multi,n))^2>=10000
                    er(multi)=10000;
                else
                    er(multi)=(abs(1/ipusl(multi,n)))^2;
                end
            end
           
            for multi=1:multinum
                w2(multi)=er(multi)/sum(er);
            end
            yy(n)=sum(data2(:,n).*w2.');
          
        else
            for multi=1:multinum
                pai(multi,:,n)=squeeze(pp(multi,:,:))*data(:,multi);
                kar(multi,:,n)=squeeze(pai(multi,:,n))/(lamt+(data(:,multi))'*squeeze(pai(multi,:,n)).');
                ipusl1(multi,n)=sign(real(conj(w(multi,:,n-1))*data(:,multi)))+1j*sign(imag(conj(w(multi,:,n-1))*data(:,multi)))-conj(w(multi,:,n-1))*data(:,multi);
                w(multi,:,n)=w(multi,:,n-1)+kar(multi,:,n)*conj(ipusl1(multi,n));
                
                pp(multi,:,:)=lamt^(-1)*squeeze(pp(multi,:,:))-lamt^(-1)*kar(multi,:,n).'*(data(:,multi))'*squeeze(pp(multi,:,:));
                data2(multi,n)=conj(w(multi,:,n))*data(:,multi);
                ipusl(multi,n)=sign(real(conj(w(multi,:,n))*data(:,multi)))+1j*sign(imag(conj(w(multi,:,n))*data(:,multi)))-conj(w(multi,:,n))*data(:,multi);

                if ipusl(multi,n)==0||(1/ipusl(multi,n))^2>=10000
                    er(multi)=10000;
                else
                    er(multi)=(abs(1/ipusl(multi,n)))^2;
                end                
            end
            
            for multi=1:multinum
                w2(multi)=er(multi)/sum(er);
            end
            yy(n)=sum(data2(:,n).*w2.');
            pd(multi,n)=(sign(real(yy(n)))*imag(data2(multi,n))-sign(imag(yy(n)))*real(data2(multi,n)))/(sqrt(2)*abs(data2(multi,n)));
        end

        averagenum=N_nco; 
        if mod(n,averagenum)==0
            for multi=1:multinum
                pd_average=sum(pd(multi,n-averagenum+1:n))/averagenum;
                dfreq(multi,n) = c1*pd_average+temp;
                temp = temp+c2*pd_average;
                freq(multi,n)=freq(multi,n-1)+dfreq(multi,n);
            end
        else
            for multi=1:multinum
                freq(multi,n)=freq(multi,n-1);
            end
        end        
    end          

    odata2=DSC_Out;  
    odata=odata2;

    odata3=reshape([real(odata);imag(odata)],[1,length(odata)*2]);    

    for multi=1:multinum+1
        if multi<=multinum
            result2=data2(multi,:);
        else
            result2=yy;
        end
        result2=result2(1501:(1500+1024));
        result3=[real(result2);imag(result2)];
        result=sign(reshape(result3,[1,length(result2)*2]));
        
        err2=0;
        
        if 1
            for ii=1:1024*2-p2*2
                if result(ii)~=odata3(ii)
                    err2=err2+1;
                    ii;
                end
            end
            berr(multi,i)=(err2)/1024/2;
        end
    end
    
end
for i=1:multinum+1
    berr(i,DiversityFrameNum+1)=sum(berr(i,1:DiversityFrameNum-1))/(DiversityFrameNum);
end

truecnt=0;
wrongcnt=0;
wrongpos=0;
truepos=0;
for ii=1:1024
    if sign(real(result2(ii)))+1j*sign(imag(result2(ii)))~=odata(ii)
        wrongcnt=wrongcnt+1;
        wrongpos(wrongcnt)=ii;
    else
        truecnt=truecnt+1;
        truepos(truecnt)=ii;
    end
end
figure;scatter(truepos,real(result2(truepos)),'b');hold on;
scatter(wrongpos,real(result2(wrongpos)),'r');
