# Supplementary material for: Spatial diversity processing mechanism based on the distributed underwater acoustic communication system
Source: PLoS One. 2024 Jan 2;19(1):e0296117. doi: 10.1371/journal.pone.0296117 (PMC10760719; doi:10.1371/journal.pone.0296117)
Supplement: S1 File — (https://doi.org/10.6084/m9.figshare.23995809.v2). (ZIP) [file pone.0296117.s001.zip › code/DFE-PLL-MSIRC/Simulation/0.arr]

 '2D'
   10000.000000000000     
           1   80.0000000    
           1   20.0000000    
           6   200.000000       800.000000       1500.00000       2100.00000       2600.00000       2900.00000    
          78
           3
   4.14265273E-03   180.000000      0.145113215       0.00000000      -26.8562431       26.2931747               1           0
   4.68342984E-03   0.00000000      0.135800004       0.00000000      -17.5068588      -16.6001511               0           0
   2.84380722E-03   7.06990957      0.146627635       0.00000000       28.9452534      -26.3737259               0           1
          15
   6.32520358E-04   390.504364      0.563533068       0.00000000      -23.8334198       20.4646072               2           1
   5.84249385E-04   222.008423      0.555621088       0.00000000      -21.5054321      -17.9136372               1           1
   5.33787417E-04   222.057434      0.555621922       0.00000000      -21.4950848      -17.9019279               1           1
   4.55820729E-04   180.000000      0.524140596       0.00000000      -8.94464588       6.94988060               1           0
   8.31540616E-04   180.000000      0.524138391       0.00000000      -8.93429947       6.93737364               1           0
   3.35574790E-04   180.000000      0.524136186       0.00000000      -8.92395210       6.92400885               1           0
   9.58344201E-04   0.00000000      0.521687567       0.00000000      -6.98171711      -4.12005806               0           0
   1.04667351E-03   94.3786011      0.526563108       0.00000000       10.7995672      -6.14896870               0           1
   5.30503108E-04   262.257050      0.529796779       0.00000000       13.1143303       9.25125694               1           1
   7.29011197E-04   262.203766      0.529798508       0.00000000       13.1246767       9.26381493               1           1
   6.82134487E-05   262.150452      0.529800236       0.00000000       13.1350231       9.27593422               1           1
   5.61583263E-04   228.570282      0.566501260       0.00000000       25.8717022      -20.3320789               1           2
   3.18833656E-04   228.455734      0.566500425       0.00000000       25.8820496      -20.3435745               1           2
   2.67449679E-04   386.073700      0.575626254       0.00000000       28.1789970       22.8392830               2           2
   3.57762969E-04   385.991211      0.575622916       0.00000000       28.1893425       22.8503075               2           2
          20
   3.52781441E-04   605.821655       1.05322361       0.00000000      -24.7335739       17.7678509               3           2
   2.83295289E-04   270.000000      0.977416515       0.00000000      -6.75116396       3.71162176               1           0
   1.18667595E-04   180.000000      0.977418900       0.00000000      -6.73047066       3.67612958               1           0
   4.41608681E-05   180.000000      0.977412939       0.00000000      -6.72012424       3.65710330               1           0
   3.43510590E-04   0.00000000      0.976048470       0.00000000      -6.10976791      -2.35053968               0           0
   3.92587564E-04   103.711250      0.980443776       0.00000000       9.03245640      -2.84916830               0           1
   2.34851923E-05   279.684387      0.982017159       0.00000000       9.79306793       4.49248028               1           1
   1.45152255E-04   279.629791      0.982021868       0.00000000       9.80341434       4.51151037               1           1
   2.65960203E-04   279.575134      0.982026458       0.00000000       9.81376076       4.53048277               1           1
   2.88428244E-04   279.520508      0.982030988       0.00000000       9.82410717       4.54813719               1           1
   1.68449333E-04   279.465881      0.982035398       0.00000000       9.83445454       4.56390524               1           1
   4.89869999E-05   279.411255      0.982039690       0.00000000       9.84480095       4.57964468               1           1
   7.29943393E-04   312.259216       1.00837874       0.00000000       17.3864765      -10.1068420               1           2
   1.66211612E-05   478.760315       1.01328170       0.00000000       18.7946205       12.0093603               2           2
   2.18441855E-04   478.662445       1.01328528       0.00000000       18.8049660       12.0228014               2           2
   3.80850513E-04   478.564575       1.01328886       0.00000000       18.8153133       12.0361490               2           2
   1.80170711E-04   478.466766       1.01329231       0.00000000       18.8256588       12.0486507               2           2
   2.54766783E-04   438.256256       1.05853617       0.00000000       26.8834209      -17.5982666               2           3
   2.45896663E-04   437.944183       1.05853713       0.00000000       26.8981571      -17.6169910               2           3
   2.17463923E-04   600.656189       1.06604838       0.00000000       28.1169167       19.1044502               3           3
          23
   1.51232874E-04   794.372437       1.49058700       0.00000000      -27.8479042       17.1503601               4           3
   1.13449561E-04   794.512817       1.49057865       0.00000000      -27.8375587       17.1394100               4           3
   4.58673312E-05   794.653259       1.49057019       0.00000000      -27.8272114       17.1282578               4           3
   7.31253531E-05   628.429565       1.48310399       0.00000000      -26.8649769      -16.0914917               3           3
   1.68329963E-04   628.585754       1.48310196       0.00000000      -26.8546295      -16.0802364               3           3
   1.31565321E-04   628.742004       1.48309994       0.00000000      -26.8442841      -16.0682640               3           3
   3.63721010E-05   628.898499       1.48309779       0.00000000      -26.8339367      -16.0559654               3           3
   5.46149618E-04   266.881622       1.38833785       0.00000000      -11.8747559      -4.86414289               1           1
   5.77547598E-06   180.000000       1.36683643       0.00000000      -6.29591322       2.73137379               1           0
   2.49623845E-05   180.000000       1.36682701       0.00000000      -6.28556633       2.71726060               1           0
   4.38943716E-05   180.000000       1.36681724       0.00000000      -6.27521992       2.70319414               1           0
   6.26017645E-05   180.000000       1.36680722       0.00000000      -6.26487303       2.68917704               1           0
   8.11164427E-05   180.000000       1.36679685       0.00000000      -6.25452662       2.67521524               1           0
   9.94765651E-05   180.000000       1.36678624       0.00000000      -6.24418020       2.66131520               1           0
   1.17726304E-04   180.000000       1.36677516       0.00000000      -6.23383331       2.64748335               1           0
   1.31283508E-04   180.000000       1.36676395       0.00000000      -6.22348690       2.63236308               1           0
   7.27960869E-05   270.000000       1.36677957       0.00000000      -6.21314001       2.60774016               1           0
   1.60647804E-04   0.00000000       1.36579013       0.00000000      -5.96708298      -1.93587351               0           0
   1.97830333E-04   105.007347       1.37012029       0.00000000       8.78784752      -2.11070800               0           1
   7.47026497E-05   373.223663       1.37125814       0.00000000       9.12053776       3.07708192               1           1
   1.79914205E-04   373.169464       1.37124252       0.00000000       9.13088417       3.09848499               1           1
   3.75238538E-04   507.308807       1.43701184       0.00000000       22.3876877      -11.6428013               2           3
   1.79911178E-04   622.569946       1.49635828       0.00000000       29.8241081      -17.0074024               3           4
          46
   3.94825795E-04   841.357361       1.80450284       0.00000000      -24.7335739       13.7669287               4           3
   2.55475516E-05   669.770691       1.75141954       0.00000000      -18.1220894       9.05666637               3           2
   6.17810874E-05   669.864075       1.75141203       0.00000000      -18.1117439       9.04592228               3           2
   9.84123690E-05   669.957520       1.75140452       0.00000000      -18.1013966       9.03516865               3           2
   1.35431328E-04   670.050964       1.75139701       0.00000000      -18.0910511       9.02441692               3           2
   1.71144362E-04   670.144409       1.75138950       0.00000000      -18.0807037       9.01362610               3           2
   1.34018861E-04   670.237793       1.75138187       0.00000000      -18.0703564       9.00115871               3           2
   9.64542560E-05   670.331238       1.75137424       0.00000000      -18.0600109       8.98868465               3           2
   5.84400550E-05   670.424683       1.75136650       0.00000000      -18.0496635       8.97620678               3           2
   1.99620063E-05   670.518066       1.75135875       0.00000000      -18.0393162       8.96372223               3           2
   2.66995019E-04   588.206726       1.74815106       0.00000000      -17.1805477      -7.94318533               2           2
   1.66842128E-05   537.223206       1.71434700       0.00000000      -11.8210039       4.73626184               2           1
   3.73300863E-04   269.846283       1.71258640       0.00000000      -11.2510004      -3.14852405               1           1
   1.84996661E-05   270.000000       1.69153106       0.00000000      -6.10967398       2.23226357               1           0
   4.75918641E-05   180.000000       1.69154549       0.00000000      -6.09932756       2.24068499               1           0
   5.45929433E-05   180.000000       1.69152856       0.00000000      -6.08898067       2.23050523               1           0
   6.13870361E-05   180.000000       1.69151092       0.00000000      -6.07863426       2.22074151               1           0
   6.80032754E-05   180.000000       1.69149232       0.00000000      -6.06828785       2.21145368               1           0
   8.75456608E-05   270.000000       1.69150114       0.00000000      -6.05794096       2.21152687               1           0
   4.84140874E-05   270.000000       1.69153953       0.00000000      -6.04759455       2.18294191               1           0
   4.10725333E-05   180.000000       1.69152999       0.00000000      -6.03724766       2.15403771               1           0
   3.22709275E-05   180.000000       1.69150436       0.00000000      -6.02690125       2.12479448               1           0
   6.40754006E-05   0.00000000       1.69062018       0.00000000      -5.93378162      -1.81716502               0           0
   1.36171493E-05   105.330322       1.69492853       0.00000000       8.71702003      -1.66205072               0           1
   9.10025192E-05   105.276527       1.69493878       0.00000000       8.72736645      -1.87759900               0           1
   2.72394544E-07   105.222710       1.69493759       0.00000000       8.73771381      -1.93463218               0           1
   2.32506100E-05   284.576050       1.69587219       0.00000000       8.86187267       2.35980606               1           1
   3.61511520E-05   284.522064       1.69589257       0.00000000       8.87221909       2.39213777               1           1
   4.83102558E-05   284.468079       1.69591200       0.00000000       8.88256550       2.42407727               1           1
   6.00111125E-05   284.414093       1.69593036       0.00000000       8.89291286       2.45564127               1           1
   1.10287925E-04   374.360107       1.69590056       0.00000000       8.90325928       2.48685217               1           1
   6.18468766E-05   374.306091       1.69587183       0.00000000       8.91360569       2.48000097               1           1
   4.37621238E-05   284.252075       1.69586039       0.00000000       8.92395210       2.48155475               1           1
   3.29653885E-05   284.198029       1.69587433       0.00000000       8.93429947       2.49733496               1           1
   2.19367976E-05   284.143982       1.69588768       0.00000000       8.94464588       2.51325989               1           1
   1.06503803E-05   284.089935       1.69590032       0.00000000       8.95499229       2.52931118               1           1
   7.72205458E-05   345.543762       1.71930122       0.00000000       13.9937916      -3.68259954               1           2
   2.96871265E-04   345.438812       1.71930265       0.00000000       14.0084572      -3.73661518               1           2
   2.71085137E-05   345.229034       1.71930373       0.00000000       14.0248318      -3.78807378               1           2
   1.42931294E-05   539.534546       1.75780046       0.00000000       20.0776005      -8.98109341               2           3
   3.03006149E-04   539.390320       1.75779891       0.00000000       20.0879459      -8.99551392               2           3
   7.37391429E-06   539.246094       1.75779736       0.00000000       20.0982933      -9.00797558               2           3
   3.69688321E-04   797.146545       1.76157331       0.00000000       20.9674072       10.0281878               3           3
   1.05767220E-04   674.039062       1.81203198       0.00000000       26.8753242      -13.7943468               3           4
   8.41751025E-05   839.954285       1.81739593       0.00000000       27.6099319       14.5936852               4           4
   3.46178167E-05   839.761047       1.81738544       0.00000000       27.6202793       14.6042395               4           4
          78
   3.49064248E-05   997.556458       2.06037164       0.00000000      -29.7309875       16.0786419               5           4
   8.93555552E-05   997.727356       2.06036448       0.00000000      -29.7206421       16.0683746               5           4
   4.97454239E-05   997.898499       2.06035709       0.00000000      -29.7102947       16.0568905               5           4
   1.36360875E-04   950.412842       1.99603295       0.00000000      -23.4505959       12.3492546               4           3
   7.19580421E-05   690.958740       1.99130583       0.00000000      -22.7263317      -11.5378342               3           3
   1.30597982E-04   691.108521       1.99130690       0.00000000      -22.7159863      -11.5259838               3           3
   1.27262887E-04   691.258240       1.99130785       0.00000000      -22.7056389      -11.5131454               3           3
   6.86172643E-05   691.407898       1.99130881       0.00000000      -22.6952915      -11.4994183               3           3
   9.88894590E-06   691.557617       1.99130964       0.00000000      -22.6849461      -11.4856863               3           3
   2.62798683E-04   768.762268       1.94485056       0.00000000      -17.1184692       7.86577320               3           2
   5.32076345E-04   506.594696       1.94174957       0.00000000      -16.2231560      -6.73208189               2           2
   9.60436591E-05   507.061554       1.94175029       0.00000000      -16.1951427      -6.68972731               2           2
   9.05912384E-05   448.634827       1.90884626       0.00000000      -11.5209522       3.96718240               2           1
   1.06879059E-04   448.683411       1.90883648       0.00000000      -11.5106049       3.94535184               2           1
   9.96278468E-05   448.731964       1.90882635       0.00000000      -11.5002584       3.91835761               2           1
   8.33607337E-05   448.780518       1.90881598       0.00000000      -11.4899120       3.88931036               2           1
   6.67395652E-05   448.829071       1.90880525       0.00000000      -11.4795656       3.86006165               2           1
   4.97004039E-05   448.877563       1.90879416       0.00000000      -11.4692192       3.83060431               2           1
   3.21738989E-05   448.926086       1.90878284       0.00000000      -11.4588718       3.80094051               2           1
   1.40696748E-05   448.974609       1.90877116       0.00000000      -11.4485254       3.77105737               2           1
   2.39291083E-04   270.522003       1.90735030       0.00000000      -11.1032085      -2.59332466               1           1
   4.00172758E-05   270.666534       1.90734935       0.00000000      -11.0863943      -2.49487615               1           1
   3.81574728E-06   180.000000       1.88639867       0.00000000      -6.08898067       2.01178837               1           0
   9.35026856E-06   180.000000       1.88638234       0.00000000      -6.07863426       2.00099754               1           0
   1.46041220E-05   180.000000       1.88636506       0.00000000      -6.06828785       1.99063897               1           0
   1.41462378E-05   270.000000       1.88637280       0.00000000      -6.05794096       1.99888337               1           0
   2.97639508E-05   270.000000       1.88640869       0.00000000      -6.04759455       2.03099799               1           0
   3.95923926E-05   180.000000       1.88640034       0.00000000      -6.03724766       2.03418183               1           0
   4.35258953E-05   180.000000       1.88637698       0.00000000      -6.02690125       2.02851009               1           0
   5.05710159E-05   270.000000       1.88635409       0.00000000      -6.01655436       2.02550292               1           0
   6.36721961E-05   270.000000       1.88640594       0.00000000      -6.00620794       2.06520343               1           0
   4.94975502E-05   180.000000       1.88638985       0.00000000      -5.99586153       2.03484011               1           0
   4.47494058E-05   180.000000       1.88635564       0.00000000      -5.98551464       2.00407505               1           0
   2.65560629E-05   180.000000       1.88640857       0.00000000      -5.97516823       1.97286129               1           0
   1.81891992E-05   180.000000       1.88636434       0.00000000      -5.96482134       1.96196651               1           0
   2.74386803E-05   0.00000000       1.88552332       0.00000000      -5.93378162      -1.84408545               0           0
   6.24682289E-05   105.330322       1.88984227       0.00000000       8.71702003      -1.85487151               0           1
   5.93700918E-07   285.007355       1.89072204       0.00000000       8.77909946       2.08979058               1           1
   1.32947562E-05   284.953461       1.89075661       0.00000000       8.78944683       2.12097287               1           1
   2.22244162E-05   374.899597       1.89073312       0.00000000       8.79979324       2.15658140               1           1
   5.19471359E-05   284.845703       1.89071536       0.00000000       8.81013966       2.19165373               1           1
   5.85038979E-05   284.791779       1.89074075       0.00000000       8.82048607       2.22620916               1           1
   6.50347647E-05   284.737854       1.89076424       0.00000000       8.83083248       2.26027775               1           1
   5.82661014E-05   374.683929       1.89074600       0.00000000       8.84117985       2.25048733               1           1
   3.18950806E-05   374.630005       1.89070845       0.00000000       8.85152626       2.22627282               1           1
   3.02634035E-05   284.576050       1.89071894       0.00000000       8.86187267       2.23430777               1           1
   2.37517579E-05   284.522064       1.89073646       0.00000000       8.87221909       2.24790382               1           1
   1.69683153E-05   284.468079       1.89075303       0.00000000       8.88256550       2.26186538               1           1
   9.90055287E-06   284.414093       1.89076877       0.00000000       8.89291286       2.27614474               1           1
   4.59540643E-05   347.855804       1.91396534       0.00000000       13.7661667      -2.87689853               1           2
   1.15728995E-04   347.750549       1.91396701       0.00000000       13.7765131      -2.93258667               1           2
   1.48460706E-04   347.645325       1.91396821       0.00000000       13.7895250      -2.98940110               1           2
   1.16768197E-05   523.448181       1.91559124       0.00000000       14.2007246       4.29324675               2           2
   3.19285391E-05   523.343567       1.91560233       0.00000000       14.2110710       4.32133865               2           2
   5.16008440E-05   523.238953       1.91561317       0.00000000       14.2214174       4.34926701               2           2
   7.07580257E-05   523.134338       1.91562366       0.00000000       14.2317638       4.37703276               2           2
   8.94629484E-05   523.029846       1.91563392       0.00000000       14.2421103       4.40464401               2           2
   1.07764790E-04   522.925232       1.91564393       0.00000000       14.2524576       4.43209982               2           2
   1.01068457E-04   522.820740       1.91565359       0.00000000       14.2628040       4.45564985               2           2
   8.27240729E-05   522.716187       1.91566324       0.00000000       14.2731504       4.47729778               2           2
   6.46687258E-05   522.611633       1.91567266       0.00000000       14.2834969       4.49886227               2           2
   4.68750113E-05   522.507202       1.91568184       0.00000000       14.2938442       4.52034044               2           2
   2.93116664E-05   522.402710       1.91569090       0.00000000       14.3041906       4.54173899               2           2
   1.19588294E-05   522.298218       1.91569972       0.00000000       14.3145370       4.56305313               2           2
   1.84988821E-04   643.310852       1.95141482       0.00000000       19.0843258      -7.79712009               2           3
   2.98916748E-05   643.168030       1.95140529       0.00000000       19.0946712      -7.81024408               2           3
   3.24956025E-04   721.842834       1.95447648       0.00000000       19.9120541       8.78018379               3           3
   1.39517197E-05   867.634399       2.00796247       0.00000000       26.2027931       13.0439796               4           4
   2.93783178E-05   867.421326       2.00797224       0.00000000       26.2131405       13.0556660               4           4
   4.46399536E-05   867.208252       2.00798178       0.00000000       26.2234859       13.0673542               4           4
   5.97310682E-05   866.995239       2.00799131       0.00000000       26.2338333       13.0790339               4           4
   7.46612859E-05   866.782349       2.00800085       0.00000000       26.2441807       13.0907145               4           4
   8.29551864E-05   866.569519       2.00801015       0.00000000       26.2545261       13.1020603               4           4
   6.79113655E-05   866.356750       2.00801969       0.00000000       26.2648735       13.1121960               4           4
   5.30145226E-05   866.144104       2.00802898       0.00000000       26.2752190       13.1223373               4           4
   3.82701146E-05   865.931519       2.00803828       0.00000000       26.2855663       13.1324768               4           4
   2.36708129E-05   865.718994       2.00804758       0.00000000       26.2959137       13.1426182               4           4
   9.21717947E-06   865.506592       2.00805664       0.00000000       26.3062592       13.1527576               4           4
