# Supplementary material for: Spatial diversity processing mechanism based on the distributed underwater acoustic communication system
Source: PLoS One. 2024 Jan 2;19(1):e0296117. doi: 10.1371/journal.pone.0296117 (PMC10760719; doi:10.1371/journal.pone.0296117)
Supplement: S1 File — (https://doi.org/10.6084/m9.figshare.23995809.v2). (ZIP) [file pone.0296117.s001.zip › code/DFE-PLL-MSIRC/Simulation/Flat.arr]

 '2D'
   10000.000000000000     
           1   80.0000000    
           1   20.0000000    
           6   1900.00000       2000.00000       2200.00000       2500.00000       2800.00000       3000.00000    
          70
          20
   3.01086056E-05   637.609375       1.30483031       0.00000000      -21.5385895       13.6842022               3           2
   1.25715946E-04   637.705627       1.30482423       0.00000000      -21.5285873       13.6717615               3           2
   2.21785071E-04   637.801880       1.30481803       0.00000000      -21.5185871       13.6593161               3           2
   2.08327925E-04   637.898071       1.30481184       0.00000000      -21.5085850       13.6462889               3           2
   1.11803733E-04   637.994324       1.30480564       0.00000000      -21.4985828       13.6328230               3           2
   1.48014224E-05   638.090515       1.30479932       0.00000000      -21.4885807       13.6193523               3           2
   4.80340124E-04   468.375153       1.29912245       0.00000000      -20.4184036      -12.1333084               2           2
   6.36183308E-04   264.594238       1.25888932       0.00000000      -12.3661480      -5.90444326               1           1
   1.85210338E-05   180.000000       1.23692346       0.00000000      -6.37606287       2.93502188               1           0
   4.67881837E-05   180.000000       1.23691559       0.00000000      -6.36606121       2.92084193               1           0
   1.06178240E-05   270.000000       1.23691416       0.00000000      -6.35605955       2.90942025               1           0
   1.71824984E-04   270.000000       1.23692811       0.00000000      -6.34605789       2.90443301               1           0
   1.30553308E-04   270.000000       1.23694229       0.00000000      -6.33605623       2.88909054               1           0
   2.09227524E-04   0.00000000       1.23586607       0.00000000      -5.99599934      -2.03498697               0           0
   3.44995829E-06   0.00000000       1.23586512       0.00000000      -5.98599768      -1.96056879               0           0
   2.47377233E-04   104.760605       1.24020863       0.00000000       8.83618259      -2.27780628               0           1
   2.67476862E-04   372.300110       1.24147749       0.00000000       9.29654980       3.49000287               1           1
   6.84310580E-05   500.650848       1.26912868       0.00000000       16.5077515       8.80882740               2           2
   3.06835485E-04   500.553802       1.26912272       0.00000000       16.5177536       8.82373047               2           2
   3.62917519E-04   654.130493       1.31548786       0.00000000       24.5991001       14.6684914               3           3
          31
   7.49710234E-05   617.225647       1.42091930       0.00000000      -27.6396065      -16.9308567               3           3
   1.70974119E-04   617.364136       1.42091715       0.00000000      -27.6296043      -16.9200535               3           3
   1.17105446E-04   617.502747       1.42091489       0.00000000      -27.6196041      -16.9085312               3           3
   2.10984708E-05   617.641602       1.42091262       0.00000000      -27.6096020      -16.8968048               3           3
   2.26113989E-05   644.239075       1.36778152       0.00000000      -20.8484745       12.7408247               3           2
   2.03358504E-04   644.335022       1.36778617       0.00000000      -20.8384724       12.7282600               3           2
   2.07732621E-04   644.431030       1.36779082       0.00000000      -20.8284721       12.7150202               3           2
   3.00026422E-05   644.527039       1.36779535       0.00000000      -20.8184700       12.7010660               3           2
   6.86220010E-05   473.677399       1.36300480       0.00000000      -19.8683109      -11.3183784               2           2
   2.83443864E-04   441.315582       1.32618999       0.00000000      -13.0671778       7.18550158               2           1
   6.09045383E-04   265.872650       1.32358766       0.00000000      -12.0974989      -5.35691166               1           1
   2.96042326E-05   270.000000       1.30189228       0.00000000      -6.31605291       2.81742024               1           0
   1.50331383E-04   270.000000       1.30190766       0.00000000      -6.30605078       2.81413889               1           0
   1.36160568E-04   180.000000       1.30191100       0.00000000      -6.29604912       2.80001950               1           0
   1.12715818E-04   180.000000       1.30190110       0.00000000      -6.28604746       2.77739954               1           0
   8.91223826E-05   180.000000       1.30189085       0.00000000      -6.27604580       2.75462794               1           0
   6.52930685E-05   180.000000       1.30188024       0.00000000      -6.26604414       2.73170567               1           0
   4.11136607E-05   180.000000       1.30186927       0.00000000      -6.25604248       2.70862579               1           0
   1.64504945E-05   180.000000       1.30185795       0.00000000      -6.24604082       2.68538499               1           0
   1.88204227E-04   0.00000000       1.30082703       0.00000000      -5.98018837      -1.97563386               0           0
   2.13709907E-04   104.864822       1.30516279       0.00000000       8.80911732      -2.18233752               0           1
   6.70679583E-05   282.982605       1.30630553       0.00000000       9.16652775       3.18976760               1           1
   1.05270439E-04   282.930145       1.30631411       0.00000000       9.17652988       3.21382785               1           1
   1.43044192E-04   282.877686       1.30632246       0.00000000       9.18653107       3.23773837               1           1
   1.71278880E-04   282.825226       1.30633056       0.00000000       9.19653320       3.26064491               1           1
   1.33901121E-04   282.772736       1.30633831       0.00000000       9.20653439       3.27737975               1           1
   9.66115404E-05   282.720245       1.30634606       0.00000000       9.21653652       3.29408932               1           1
   5.93518089E-05   282.667755       1.30635345       0.00000000       9.22653770       3.31077290               1           1
   2.20719667E-05   282.615265       1.30636072       0.00000000       9.23653984       3.32743049               1           1
   8.23013368E-04   504.640015       1.33338809       0.00000000       16.0976830       8.15745449               2           2
   3.69547837E-04   498.720154       1.37344050       0.00000000       22.9833755      -12.3994284               2           3
          41
   2.18392797E-05   804.933472       1.55254662       0.00000000      -27.0995159       16.3396645               4           3
   1.32586210E-04   805.080811       1.55255103       0.00000000      -27.0895157       16.3299503               4           3
   1.40652584E-04   805.228271       1.55255544       0.00000000      -27.0795135       16.3197079               4           3
   3.09771422E-05   805.375854       1.55255973       0.00000000      -27.0695114       16.3088589               4           3
   3.07635695E-04   639.324158       1.54575336       0.00000000      -26.1593590      -15.3250046               3           3
   7.29260282E-05   483.037323       1.49096978       0.00000000      -18.8681450      -9.95163727               2           2
   1.68942788E-04   483.127472       1.49096787       0.00000000      -18.8581429      -9.93990040               2           2
   2.36909662E-04   483.217590       1.49096596       0.00000000      -18.8481407      -9.92795181               2           2
   1.41013137E-04   483.307678       1.49096394       0.00000000      -18.8381405      -9.91475677               2           2
   4.50738771E-05   483.397858       1.49096191       0.00000000      -18.8281384      -9.90155220               2           2
   4.08770778E-04   443.788025       1.45551670       0.00000000      -12.5470915       6.25019026               2           1
   8.57043342E-05   443.883026       1.45551038       0.00000000      -12.5270882       6.21203947               2           1
   2.06096156E-05   443.930450       1.45550466       0.00000000      -12.5170860       6.19320583               2           1
   5.12919272E-04   267.760468       1.45313048       0.00000000      -11.6928072      -4.42702103               1           1
   3.57250292E-06   180.000000       1.43171132       0.00000000      -6.23603916       2.57594323               1           0
   1.90279297E-05   180.000000       1.43170118       0.00000000      -6.22603750       2.56262708               1           0
   3.62658261E-06   270.000000       1.43170881       0.00000000      -6.21603584       2.55863309               1           0
   7.27385777E-05   270.000000       1.43172836       0.00000000      -6.20603418       2.56113410               1           0
   1.48437961E-04   270.000000       1.43174851       0.00000000      -6.19603252       2.56458044               1           0
   7.91680213E-05   270.000000       1.43176925       0.00000000      -6.18603086       2.54229331               1           0
   6.42455998E-05   180.000000       1.43176353       0.00000000      -6.17602921       2.51779485               1           0
   4.79942173E-05   180.000000       1.43174982       0.00000000      -6.16602755       2.49309826               1           0
   3.13066666E-05   180.000000       1.43173563       0.00000000      -6.15602589       2.46819377               1           0
   1.39945532E-05   180.000000       1.43172073       0.00000000      -6.14602423       2.44307780               1           0
   1.34662900E-04   0.00000000       1.43075442       0.00000000      -5.95631361      -1.90710342               0           0
   5.53968539E-06   0.00000000       1.43075073       0.00000000      -5.94599104      -1.77589238               0           0
   1.70171334E-04   105.073135       1.43508053       0.00000000       8.77031136      -2.04237843               0           1
   1.47635601E-05   283.716034       1.43613386       0.00000000       9.02650452       2.83489966               1           1
   4.08106171E-05   283.663727       1.43614542       0.00000000       9.03650570       2.86149883               1           1
   6.62655439E-05   283.611359       1.43615663       0.00000000       9.04650784       2.88788414               1           1
   9.12858086E-05   283.559021       1.43616748       0.00000000       9.05650902       2.91406322               1           1
   1.15998700E-04   283.506653       1.43617785       0.00000000       9.06651115       2.94003916               1           1
   1.38279589E-04   283.454315       1.43618798       0.00000000       9.07651234       2.96540022               1           1
   1.13932045E-04   283.401917       1.43619764       0.00000000       9.08651447       2.98195219               1           1
   5.92809120E-05   373.349548       1.43620706       0.00000000       9.09651566       2.99849725               1           1
   8.94651748E-04   429.139862       1.46003795       0.00000000       14.6274376      -5.35624218               1           2
   2.18939706E-04   515.148254       1.50075328       0.00000000       21.8286381      -11.0050631               2           3
   2.78877560E-05   680.952515       1.50572538       0.00000000       22.8288040       12.1687536               3           3
   2.29262645E-04   680.803833       1.50571930       0.00000000       22.8388062       12.1831141               3           3
   1.65749479E-05   800.153870       1.56591594       0.00000000       29.9899979       17.1820717               4           4
   4.94755695E-05   800.009583       1.56591296       0.00000000       30.0000000       17.1929226               4           4
          41
   1.05837709E-04   832.860229       1.74150324       0.00000000      -25.2892151       14.3803282               4           3
   3.19643266E-04   665.803650       1.73559141       0.00000000      -24.4390736      -13.4426794               3           3
   5.91397838E-05   666.015381       1.68746901       0.00000000      -18.5380898       9.55731964               3           2
   2.18464804E-04   666.105652       1.68747365       0.00000000      -18.5280876       9.54749393               3           2
   1.40159609E-04   666.195923       1.68747830       0.00000000      -18.5180855       9.53615189               3           2
   3.33560223E-04   585.103699       1.68358445       0.00000000      -17.5279217      -8.35804081               2           2
   3.39195831E-05   446.487122       1.64953613       0.00000000      -11.9769964       5.08033609               2           1
   6.86503627E-05   446.534332       1.64952958       0.00000000      -11.9669943       5.06193113               2           1
   1.03846833E-04   446.581573       1.64952302       0.00000000      -11.9569931       5.04346132               2           1
   1.39518990E-04   446.628815       1.64951622       0.00000000      -11.9469910       5.02494287               2           1
   1.61196600E-04   446.676025       1.64950931       0.00000000      -11.9369898       5.00559092               2           1
   1.25337916E-04   446.723236       1.64950216       0.00000000      -11.9269876       4.98305464               2           1
   8.88486175E-05   446.770447       1.64949501       0.00000000      -11.9169865       4.96042728               2           1
   4.10628534E-04   269.497467       1.64769053       0.00000000      -11.3272820      -3.40144134               1           1
   9.12321502E-06   180.000000       1.62655401       0.00000000      -6.14602423       2.30095816               1           0
   1.82697950E-05   180.000000       1.62654102       0.00000000      -6.13602257       2.28925705               1           0
   8.32516798E-06   270.000000       1.62653732       0.00000000      -6.12602091       2.28377843               1           0
   4.25951766E-05   270.000000       1.62656331       0.00000000      -6.11601925       2.29720020               1           0
   8.01217539E-05   270.000000       1.62659097       0.00000000      -6.10601759       2.31263351               1           0
   8.63904206E-05   180.000000       1.62659001       0.00000000      -6.09601593       2.31186891               1           0
   7.98221445E-05   180.000000       1.62657297       0.00000000      -6.08601427       2.28749728               1           0
   7.10366076E-05   180.000000       1.62655497       0.00000000      -6.07601261       2.26068640               1           0
   6.21626823E-05   180.000000       1.62653589       0.00000000      -6.06601095       2.23359799               1           0
   1.12146554E-05   270.000000       1.62655497       0.00000000      -6.05600929       2.20621467               1           0
   7.21124088E-05   0.00000000       1.62565243       0.00000000      -5.93640280      -1.81244171               0           0
   1.49549160E-05   105.281265       1.62996924       0.00000000       8.72645473      -1.78801048               0           1
   1.18532225E-04   105.229256       1.62997234       0.00000000       8.73645592      -1.92987466               0           1
   7.50592226E-05   374.291077       1.63092411       0.00000000       8.91648579       2.52624679               1           1
   9.50650792E-05   284.238831       1.63092446       0.00000000       8.92648792       2.55566764               1           1
   9.00563464E-05   284.186615       1.63093853       0.00000000       8.93648911       2.57518101               1           1
   7.71506020E-05   284.134338       1.63095200       0.00000000       8.94649124       2.59059882               1           1
   6.41522711E-05   284.082092       1.63096499       0.00000000       8.95649242       2.60613418               1           1
   5.10170903E-05   284.029846       1.63097751       0.00000000       8.96649456       2.62176943               1           1
   6.85406485E-05   344.393005       1.65445614       0.00000000       14.1073513      -4.02482748               1           2
   3.22770851E-04   344.291718       1.65445733       0.00000000       14.1219511      -4.07370377               1           2
   4.18333220E-05   344.089264       1.65445828       0.00000000       14.1373558      -4.11873150               1           2
   1.54772759E-04   533.805542       1.69357908       0.00000000       20.4884148      -9.47358418               2           3
   1.73835826E-04   533.666077       1.69357800       0.00000000       20.4984169      -9.48640156               2           3
   3.20986364E-05   829.521362       1.75461674       0.00000000       28.1796970       15.2240162               4           4
   1.57157163E-04   829.341980       1.75462186       0.00000000       28.1896992       15.2349644               4           4
   1.39004360E-05   829.162659       1.75462687       0.00000000       28.1996994       15.2447968               4           4
          50
   3.67823523E-05   820.751709       1.99084961       0.00000000      -29.5399227      -15.8691502               4           4
   1.07313761E-04   820.921204       1.99085128       0.00000000      -29.5299225      -15.8577433               4           4
   2.63847924E-05   821.090942       1.99085283       0.00000000      -29.5199203      -15.8449850               4           4
   2.48283148E-04   685.249084       1.92742383       0.00000000      -23.1188526      -11.9846859               3           3
   3.43873922E-04   766.176453       1.88024092       0.00000000      -17.4041309       8.20787621               3           2
   6.16737700E-04   503.899902       1.87721479       0.00000000      -16.5212860      -7.12031412               2           2
   9.51765323E-05   538.324951       1.84392738       0.00000000      -11.5869312       4.14921141               2           1
   8.55479084E-05   538.371948       1.84394002       0.00000000      -11.5769291       4.12778425               2           1
   3.07139853E-04   270.338287       1.84241903       0.00000000      -11.1400223      -2.73933840               1           1
   8.47718820E-06   180.000000       1.82145011       0.00000000      -6.09601593       2.09009290               1           0
   1.44887454E-05   180.000000       1.82143450       0.00000000      -6.08601427       2.07940388               1           0
   2.02377723E-05   180.000000       1.82141793       0.00000000      -6.07601261       2.06938052               1           0
   2.57338925E-05   180.000000       1.82140052       0.00000000      -6.06601095       2.06051803               1           0
   3.16086516E-05   270.000000       1.82141924       0.00000000      -6.05600929       2.07857490               1           0
   5.20198773E-05   270.000000       1.82145560       0.00000000      -6.04600763       2.11089277               1           0
   5.54596481E-05   180.000000       1.82143879       0.00000000      -6.03600597       2.10793185               1           0
   5.98276092E-05   180.000000       1.82141578       0.00000000      -6.02600431       2.10255075               1           0
   7.14645939E-05   270.000000       1.82139754       0.00000000      -6.01600266       2.09360433               1           0
   4.34415706E-05   270.000000       1.82144785       0.00000000      -6.00600100       2.06459951               1           0
   3.70385351E-05   180.000000       1.82142997       0.00000000      -5.99599934       2.03524756               1           0
   3.02756653E-05   180.000000       1.82139575       0.00000000      -5.98599768       2.00552034               1           0
   1.72932705E-05   0.00000000       1.82055509       0.00000000      -5.93598938      -1.85119975               0           0
   6.12276417E-05   105.333275       1.82487321       0.00000000       8.71748543      -1.80418897               0           1
   2.06142431E-05   284.864807       1.82575047       0.00000000       8.80646801       2.17926931               1           1
   3.05948415E-05   284.812714       1.82577717       0.00000000       8.81646919       2.21285176               1           1
   3.95681382E-05   284.760620       1.82580209       0.00000000       8.82647133       2.24597311               1           1
   4.77930225E-05   374.708466       1.82581317       0.00000000       8.83647251       2.27865458               1           1
   8.75918849E-05   374.656342       1.82577515       0.00000000       8.84647465       2.31092381               1           1
   5.71426099E-05   284.604187       1.82575774       0.00000000       8.85647583       2.30186534               1           1
   4.99934431E-05   284.552032       1.82577574       0.00000000       8.86647797       2.31479406               1           1
   4.26681327E-05   284.499847       1.82579291       0.00000000       8.87647915       2.32809258               1           1
   3.51345698E-05   284.447662       1.82580924       0.00000000       8.88648129       2.34171510               1           1
   3.89875731E-06   374.395477       1.82580912       0.00000000       8.89648247       2.34665442               1           1
   6.06966460E-05   347.234131       1.84906030       0.00000000       13.8273048      -3.11549807               1           2
   1.38503878E-04   347.132446       1.84906161       0.00000000       13.8373060      -3.16347384               1           2
   1.39731870E-04   347.030823       1.84906268       0.00000000       13.8494616      -3.21067762               1           2
   3.53952782E-04   611.663940       1.85088181       0.00000000       14.3773966       4.75205040               2           2
   1.54233145E-04   639.113708       1.88676453       0.00000000       19.3882313      -8.15717125               2           3
   1.24265163E-04   717.571716       1.89006841       0.00000000       20.2183704       9.14942646               3           3
   2.06927318E-04   717.432251       1.89007354       0.00000000       20.2283707       9.16104794               3           3
   6.95615527E-05   717.292786       1.89007854       0.00000000       20.2383728       9.17122364               3           3
   6.15110275E-06   694.325745       1.93881202       0.00000000       25.8793125      -12.6755171               3           4
   2.95973587E-05   694.118286       1.93881345       0.00000000       25.8893147      -12.6884680               3           4
   5.30145371E-05   693.910950       1.93881476       0.00000000       25.8993168      -12.7014141               3           4
   7.64036813E-05   693.703613       1.93881607       0.00000000       25.9093189      -12.7143564               3           4
   9.97640964E-05   693.496277       1.93881738       0.00000000       25.9193192      -12.7272930               3           4
   8.01492642E-05   693.288940       1.93881857       0.00000000       25.9293213      -12.7387476               3           4
   5.66737035E-05   693.081665       1.93881977       0.00000000       25.9393234      -12.7500658               3           4
   3.32193122E-05   692.874390       1.93882096       0.00000000       25.9493256      -12.7613831               3           4
   9.78710614E-06   692.667114       1.93882203       0.00000000       25.9593258      -12.7726994               3           4
          70
   3.74666386E-04   786.840698       2.05517793       0.00000000      -22.3187199      -11.0734615               3           3
   1.95086232E-05   680.917053       2.00942373       0.00000000      -16.8778133       7.56332541               3           2
   4.01702273E-05   681.007446       2.00941706       0.00000000      -16.8678112       7.55281734               3           2
   6.11090582E-05   681.097839       2.00941038       0.00000000      -16.8578091       7.54230738               3           2
   8.23356240E-05   681.188293       2.00940371       0.00000000      -16.8478088       7.53179598               3           2
   1.03860788E-04   681.278625       2.00939703       0.00000000      -16.8378067       7.52128124               3           2
   1.25699822E-04   681.369080       2.00939035       0.00000000      -16.8278046       7.51075888               3           2
   1.20801873E-04   681.459534       2.00938344       0.00000000      -16.8178024       7.49889755               3           2
   9.90486515E-05   681.549866       2.00937676       0.00000000      -16.8078022       7.48620462               3           2
   7.69521721E-05   681.640259       2.00936985       0.00000000      -16.7978001       7.47350693               3           2
   5.44959548E-05   681.730713       2.00936294       0.00000000      -16.7877979       7.46080017               3           2
   3.16698242E-05   681.821045       2.00935602       0.00000000      -16.7777958       7.44808817               3           2
   8.45600698E-06   681.911499       2.00934887       0.00000000      -16.7677956       7.43536758               3           2
   3.90277746E-05   509.135406       2.00634527       0.00000000      -15.9676609      -6.39304113               2           2
   8.48759373E-05   509.225586       2.00634623       0.00000000      -15.9576597      -6.37960863               2           2
   1.05355131E-04   599.314819       2.00635266       0.00000000      -15.9476576      -6.36671591               2           2
   2.13835679E-04   599.403503       2.00636172       0.00000000      -15.9376564      -6.35318661               2           2
   7.43965620E-06   448.841492       1.97365975       0.00000000      -11.4769125       3.79915571               2           1
   1.99478163E-05   448.888397       1.97365081       0.00000000      -11.4669113       3.77768016               2           1
   3.25196379E-05   448.935303       1.97364163       0.00000000      -11.4569092       3.75611997               2           1
   4.51778433E-05   448.982178       1.97363222       0.00000000      -11.4469080       3.73446941               2           1
   5.79431071E-05   449.029083       1.97362244       0.00000000      -11.4369059       3.71273160               2           1
   7.08428124E-05   449.075958       1.97361255       0.00000000      -11.4269047       3.69090343               2           1
   8.39078784E-05   449.122833       1.97360229       0.00000000      -11.4169025       3.66898203               2           1
   1.46392689E-04   539.169678       1.97360992       0.00000000      -11.4069014       3.64855409               2           1
   2.05386837E-04   270.664429       1.97228968       0.00000000      -11.0718536      -2.46102428               1           1
   4.63000106E-05   270.803986       1.97228849       0.00000000      -11.0568428      -2.36381769               1           1
   1.18996809E-06   180.000000       1.95134079       0.00000000      -6.07601261       1.92758191               1           0
   6.20811670E-06   180.000000       1.95132422       0.00000000      -6.06601095       1.91767478               1           0
   5.08217590E-06   270.000000       1.95134187       0.00000000      -6.05600929       1.93331897               1           0
   1.79210001E-05   270.000000       1.95137620       0.00000000      -6.04600763       1.96248925               1           0
   2.83468107E-05   180.000000       1.95135963       0.00000000      -6.03600597       1.95897079               1           0
   3.20527033E-05   180.000000       1.95133698       0.00000000      -6.02600431       1.95358729               1           0
   3.53037904E-05   270.000000       1.95131874       0.00000000      -6.01600266       1.95381856               1           0
   5.04177260E-05   270.000000       1.95136702       0.00000000      -6.00600100       2.00866199               1           0
   5.03984556E-05   180.000000       1.95135069       0.00000000      -5.99599934       2.01779079               1           0
   5.00356109E-05   180.000000       1.95131886       0.00000000      -5.98599768       2.00552034               1           0
   3.93412884E-05   270.000000       1.95136964       0.00000000      -5.97599602       1.97537410               1           0
   3.40449442E-05   180.000000       1.95133138       0.00000000      -5.96599436       1.94483662               1           0
   4.40985095E-05   105.333275       1.95481074       0.00000000       8.71645260      -1.85263908               0           1
   2.96433464E-05   285.021088       1.95567167       0.00000000       8.77646255       2.07550669               1           1
   3.63722174E-05   284.969025       1.95570505       0.00000000       8.78646469       2.11061072               1           1
   4.89014601E-05   374.916931       1.95570648       0.00000000       8.79646587       2.14518881               1           1
   5.64500733E-05   284.864807       1.95566130       0.00000000       8.80646801       2.16655445               1           1
   5.17728149E-05   284.812714       1.95568550       0.00000000       8.81646919       2.17555976               1           1
   4.69460247E-05   284.760620       1.95570815       0.00000000       8.82647133       2.18543673               1           1
   3.82720536E-05   374.708466       1.95571768       0.00000000       8.83647251       2.18838739               1           1
   1.78954670E-05   374.656342       1.95568085       0.00000000       8.84647465       2.16311789               1           1
   1.63309451E-05   284.604187       1.95566428       0.00000000       8.85647583       2.15290666               1           1
   1.03874954E-05   284.552032       1.95568109       0.00000000       8.86647797       2.16690087               1           1
   4.16535568E-06   284.499847       1.95569694       0.00000000       8.87647915       2.18122196               1           1
   3.00590036E-05   348.353241       1.97888303       0.00000000       13.7172861      -2.66937327               1           2
   9.22983454E-05   348.251404       1.97888505       0.00000000       13.7272882      -2.72995973               1           2
   1.61312098E-04   348.149628       1.97888637       0.00000000       13.7402840      -2.79514885               1           2
   3.34908000E-05   613.987976       1.98045647       0.00000000       14.1473579       4.14559984               2           2
   1.29653956E-04   613.886780       1.98044384       0.00000000       14.1573591       4.16987848               2           2
   1.64063499E-06   523.482178       1.98041189       0.00000000       14.1973658       4.24223661               2           2
   1.05200263E-04   557.691162       2.01606154       0.00000000       18.7749939      -7.41764498               2           3
   2.55151157E-04   557.411926       2.01605988       0.00000000       18.7937660      -7.44588280               2           3
   1.69806139E-04   557.132629       2.01605844       0.00000000       18.8119793      -7.46984291               2           3
   2.60927081E-05   556.853394       2.01605701       0.00000000       18.8281384      -7.49020481               2           3
   3.38482147E-04   816.485413       2.01881456       0.00000000       19.5782623       8.37878418               3           3
   3.52455686E-06   877.022217       2.07111168       0.00000000       25.7492924       12.3661213               4           4
   2.97338211E-05   876.814758       2.07110572       0.00000000       25.7592926       12.3948917               4           4
   5.61911256E-05   876.607361       2.07109952       0.00000000       25.7692947       12.4236326               4           4
   8.28976263E-05   876.399963       2.07109308       0.00000000       25.7792969       12.4523449               4           4
   8.48433847E-05   876.192444       2.07108617       0.00000000       25.7892990       12.4800730               4           4
   5.77591090E-05   875.985046       2.07107925       0.00000000       25.7992992       12.5066719               4           4
   3.04176356E-05   875.777649       2.07107186       0.00000000       25.8093014       12.5332451               4           4
   2.82103338E-06   875.570190       2.07106447       0.00000000       25.8193035       12.5597916               4           4
