# Supplementary material for: Spatial diversity processing mechanism based on the distributed underwater acoustic communication system
Source: PLoS One. 2024 Jan 2;19(1):e0296117. doi: 10.1371/journal.pone.0296117 (PMC10760719; doi:10.1371/journal.pone.0296117)
Supplement: S1 File — (https://doi.org/10.6084/m9.figshare.23995809.v2). (ZIP) [file pone.0296117.s001.zip › code/DFE-PLL-MSIRC/Simulation/gardneri.m]

function r_lowsamp=gardner(r_low,fs,fb)
%clear all;
%load('lpf_costas_500K.mat');
% fs=100e3;     %fixed sample frequency of receiver 
Ts=1/fs;   %fixed sample period of receiver 
fb=fb;      %symbol frequency
Tb=1/fb;   %symbol period 
Ti=Tb/2;  %a
%r_low=lpf_q;
%% parameter for loop filter
zeta = 0.707; % Damping factor

Wl =0.05*fb; % Lock range defined according to expected input characteristics
Wn = Wl/2/zeta; % Natural frequency calculated from lock range

Kd = 2.27; % Phase detector gain
Ko = 1; % Loop filter gain

C1=((8*zeta*Wn*Tb)/(4+4*zeta*Wn*Tb+Wn*Wn*Tb*Tb))/(Ko*Kd)
C2=((4*Wn*Wn*Ts*Tb)/(4+4*zeta*Wn*Tb+Wn*Wn*Tb*Tb))/(Ko*Kd)


%%

x=r_low;
% figure;
% plot(x);
% title('waveform of baseband sample ');
% hold on;
% plot(x,'r*');

%%

uk=0; %fractional interval
mkDelta =floor(Ti/Ts+uk ); %increment of basepoint index 

curMk=3;     %current basepoint index 

IdotCnt=1;  %output index for interpolator 
VdCnt=1;    %output index for TED

demodOutCnt=1; %demod decision output index


Discriminator_Out(1)=0; %output of Gardner TED 
PLL_Phase_Part(1)=0;   %gain branch of loop filter
PLL_Freq_Part(1)=0;    %integral branch of loop filter

Control(1)=0;    %error value from loop filter

while curMk <= length(x)-2
   dd=floor(curMk);
%    y(IdotCnt)=(1-uk)*x(curMk)+uk*x(curMk+1);  %linear interpolate
    y(IdotCnt)=(1/6*uk^3-1/6*uk)*x(dd+2)...
       +(-0.5*uk^3+0.5*uk^2+uk)*x(dd+1)...
       +(0.5*uk^3-uk^2-0.5*uk+1)*x(dd)...
       +(-1/6*uk^3+0.5*uk^2-1/3*uk)*x(dd-1);
   
   if IdotCnt>= 3 && (mod(IdotCnt ,2)==1)
       
%         Discriminator_Out(VdCnt)=y(IdotCnt-1)*[sign(y(IdotCnt))-sign(y(IdotCnt-2))];  %Gardner TED for BPSK
        Discriminator_Out(VdCnt)=real(y(IdotCnt-1))*[sign(real(y(IdotCnt)))-sign(real(y(IdotCnt-2)))]...
             +imag(y(IdotCnt-1))*[sign(imag(y(IdotCnt)))-sign(imag(y(IdotCnt-2)))]; %Gardner TED for QPSK
        %Discriminator_Out(VdCnt)=y(IdotCnt-mkDelta)*[y(IdotCnt)-y(IdotCnt-mkDelta*2)];
       
        demodOut(demodOutCnt)=y(IdotCnt-1);
         demodOutx(demodOutCnt)=curMk;
        demodOutCnt=demodOutCnt+1;
        
        %loop filter
       if VdCnt >= 2 

            PLL_Phase_Part(VdCnt)=Discriminator_Out(VdCnt)*C1;
            Control(VdCnt)=PLL_Phase_Part(VdCnt)+PLL_Freq_Part(VdCnt-1);
            PLL_Freq_Part(VdCnt)=Discriminator_Out(VdCnt)*C2+PLL_Freq_Part(VdCnt-1);
           
                      
            %get next increment of basepoint and fractional interval
            mkDelta=floor( Ti/Ts+ Control(VdCnt)+uk );
            uk=mod( Ti/Ts+ Control(VdCnt)+uk ,1); 

       end
       
       VdCnt=VdCnt+1;
       
   end
  
   curMk=curMk+mkDelta; %next basepoint
   IdotCnt=IdotCnt+1; 
 
end


% figure;
% plot(Discriminator_Out);
% 
% figure;
% plot(Control);
% 
% scatterplot(x);
% figure;
% plot(real(x));hold on;
% scatter(demodOutx,real(demodOut));
r_lowsamp=demodOut;
