# Supplementary material for: Spatial diversity processing mechanism based on the distributed underwater acoustic communication system
Source: PLoS One. 2024 Jan 2;19(1):e0296117. doi: 10.1371/journal.pone.0296117 (PMC10760719; doi:10.1371/journal.pone.0296117)
Supplement: S1 File — (https://doi.org/10.6084/m9.figshare.23995809.v2). (ZIP) [file pone.0296117.s001.zip › code/DFE-PLL-MSIRC/Simulation/multipath.m]

function out=multipath(data,fs,A_power,time_delay)

time_delay_dot=floor((time_delay-min(time_delay))*fs);
 A_amplitude=A_power;
out=zeros(1,length(data));
data_add=zeros(1,length(data));
for i=1:length(A_amplitude)
    data_add(time_delay_dot(i)+1:end)=A_amplitude(i)*data(1:end-time_delay_dot(i));
    out=out+data_add;
    data_add=zeros(1,length(data));
end
    
