# Supplementary material for: Spatial diversity processing mechanism based on the distributed underwater acoustic communication system
Source: PLoS One. 2024 Jan 2;19(1):e0296117. doi: 10.1371/journal.pone.0296117 (PMC10760719; doi:10.1371/journal.pone.0296117)
Supplement: S1 File — (https://doi.org/10.6084/m9.figshare.23995809.v2). (ZIP) [file pone.0296117.s001.zip › code/DFE-PLL-MSIRC/Simulation/Peak.arr]

 '2D'
   10000.000000000000     
           1   80.0000000    
           1   20.0000000    
           6   200.000000       800.000000       1500.00000       2100.00000       2600.00000       2900.00000    
         549
           2
   4.51711053E-03   180.000000      0.144151092       0.00000000      -26.0889816       25.3535118               1           0
   4.68343170E-03   0.00000000      0.135800019       0.00000000      -17.5068569      -16.6001492               0           0
          20
   9.44191474E-04   208.167343      0.599224269       0.00000000      -27.6616650      -30.0721951               1           1
   2.28378321E-05   180.000000      0.523796082       0.00000000      -8.72736645       6.61795044               1           0
   9.58295495E-05   180.000000      0.523788214       0.00000000      -8.71702003       6.60499763               1           0
   1.68802493E-04   180.000000      0.523780346       0.00000000      -8.70667362       6.59203291               1           0
   2.41748101E-04   180.000000      0.523772478       0.00000000      -8.69632721       6.57905960               1           0
   3.14688921E-04   180.000000      0.523764551       0.00000000      -8.68598080       6.56607485               1           0
   3.87625681E-04   180.000000      0.523756623       0.00000000      -8.67563343       6.55307913               1           0
   4.60565236E-04   180.000000      0.523748636       0.00000000      -8.66528702       6.54007244               1           0
   5.33514714E-04   180.000000      0.523740649       0.00000000      -8.65494061       6.52705479               1           0
   5.57629915E-04   180.000000      0.523732662       0.00000000      -8.64459419       6.51384354               1           0
   4.85208526E-04   180.000000      0.523724616       0.00000000      -8.63424683       6.50025988               1           0
   4.12759808E-04   180.000000      0.523716569       0.00000000      -8.62390041       6.48666430               1           0
   3.40276078E-04   180.000000      0.523708463       0.00000000      -8.61355400       6.47305679               1           0
   2.67749536E-04   180.000000      0.523700356       0.00000000      -8.60320759       6.45943689               1           0
   1.95172150E-04   180.000000      0.523692250       0.00000000      -8.59286118       6.44580412               1           0
   1.22535625E-04   180.000000      0.523684084       0.00000000      -8.58251381       6.43215942               1           0
   4.98314039E-05   180.000000      0.523675919       0.00000000      -8.57216740       6.41850233               1           0
   9.58343328E-04   0.00000000      0.521687627       0.00000000      -6.98171759      -4.12005711               0           0
   1.27016497E-03   62.2235413      0.560405254       0.00000000       18.2049236      -19.0944176               0           1
   6.03065942E-04   233.841904      0.568257093       0.00000000       20.8535957       21.3495522               1           1
          55
   9.00369487E-05   517.774902       1.02156126       0.00000000      -13.4764614       20.4691219               2           1
   2.11701627E-04   517.809631       1.02154350       0.00000000      -13.4661150       20.4600353               2           1
   3.33723990E-04   517.844421       1.02152562       0.00000000      -13.4557686       20.4509525               2           1
   2.93178629E-04   517.879211       1.02150774       0.00000000      -13.4454212       20.4415035               2           1
   1.70731088E-04   517.913940       1.02148986       0.00000000      -13.4350748       20.4318695               2           1
   4.78632755E-05   517.948792       1.02147198       0.00000000      -13.4247284       20.4222336               2           1
   3.12641860E-05   340.997589       1.01459610       0.00000000      -12.6590796      -19.5787487               1           1
   1.51120534E-04   341.084747       1.01460254       0.00000000      -12.6487322      -19.5398407               1           1
   2.69884593E-04   341.172058       1.01460862       0.00000000      -12.6383858      -19.5008488               1           1
   1.84999895E-04   341.259583       1.01461434       0.00000000      -12.6280394      -19.4606876               1           1
   6.75530537E-05   341.347351       1.01461971       0.00000000      -12.6176929      -19.4202518               1           1
   1.47894854E-04   270.000000      0.977428675       0.00000000      -6.74081755       3.66828489               1           0
   1.31847861E-04   180.000000      0.977413416       0.00000000      -6.73047066       3.64947581               1           0
   1.28307525E-04   180.000000      0.977396071       0.00000000      -6.72012424       3.63060260               1           0
   1.24839818E-04   180.000000      0.977378607       0.00000000      -6.70977736       3.61166048               1           0
   1.21443969E-04   180.000000      0.977361023       0.00000000      -6.69943094       3.59264588               1           0
   1.18120588E-04   180.000000      0.977343380       0.00000000      -6.68908453       3.57356310               1           0
   1.14868402E-04   180.000000      0.977325559       0.00000000      -6.67873764       3.55440569               1           0
   1.11687623E-04   180.000000      0.977307677       0.00000000      -6.66839123       3.53517532               1           0
   1.08577886E-04   180.000000      0.977289677       0.00000000      -6.65804434       3.51587033               1           0
   1.05538857E-04   180.000000      0.977271557       0.00000000      -6.64769793       3.49649024               1           0
   1.02570193E-04   180.000000      0.977253318       0.00000000      -6.63735104       3.47703338               1           0
   9.96715098E-05   180.000000      0.977234960       0.00000000      -6.62700462       3.45749879               1           0
   9.68418753E-05   180.000000      0.977216542       0.00000000      -6.61665821       3.43788195               1           0
   9.40815589E-05   180.000000      0.977197945       0.00000000      -6.60631132       3.41818500               1           0
   9.13899130E-05   180.000000      0.977179229       0.00000000      -6.59596491       3.39840555               1           0
   8.87664501E-05   180.000000      0.977160394       0.00000000      -6.58561802       3.37854195               1           0
   3.43506283E-04   0.00000000      0.976048648       0.00000000      -6.10976934      -2.35053611               0           0
   1.40251336E-03   100.862564       1.00233066       0.00000000       2.94176435      -10.9082165               0           1
   1.11197318E-04   273.809875       1.00727069       0.00000000       7.73409224       11.3491440               1           1
   2.76186358E-04   273.786926       1.00727725       0.00000000       7.74443865       11.3526812               1           1
   4.39991505E-04   273.763947       1.00728381       0.00000000       7.75478554       11.3562241               1           1
   6.02517801E-04   273.740936       1.00729036       0.00000000       7.76513195       11.3597803               1           1
   5.57215128E-04   273.717896       1.00729704       0.00000000       7.77547836       11.3631964               1           1
   3.95087642E-04   273.694824       1.00730360       0.00000000       7.78582525       11.3665314               1           1
   3.74517049E-06   285.658691       1.06296706       0.00000000       19.1257114      -26.3141060               1           2
   5.31062433E-05   285.598938       1.06297874       0.00000000       19.1360588      -26.3214188               1           2
   1.02493927E-04   285.539215       1.06299043       0.00000000       19.1464043      -26.3287296               1           2
   1.51858359E-04   285.479492       1.06300211       0.00000000       19.1567516      -26.3360443               1           2
   2.01201590E-04   285.419739       1.06301367       0.00000000       19.1670971      -26.3433666               1           2
   2.50555720E-04   285.359985       1.06302536       0.00000000       19.1774445      -26.3506851               1           2
   2.87815783E-04   285.300262       1.06303692       0.00000000       19.1877918      -26.3579655               1           2
   2.38439738E-04   285.240479       1.06304848       0.00000000       19.1981373      -26.3649597               1           2
   1.89051963E-04   285.180725       1.06306016       0.00000000       19.2084846      -26.3719540               1           2
   1.39653741E-04   285.120972       1.06307161       0.00000000       19.2188301      -26.3789501               1           2
   9.02748507E-05   285.061218       1.06308317       0.00000000       19.2291775      -26.3859482               1           2
   4.09005697E-05   285.001465       1.06309474       0.00000000       19.2395248      -26.3929501               1           2
   1.04539118E-04   548.555115       1.07226944       0.00000000       20.3155708       27.1336517               2           2
   5.45888091E-04   548.490234       1.07227826       0.00000000       20.3259182       27.1450176               2           2
   1.32646121E-04   548.425293       1.07228696       0.00000000       20.3362656       27.1559811               2           2
   1.93828077E-04   498.583710       1.16737521       0.00000000       28.1376095      -38.9116898               2           3
   8.18519911E-05   673.183105       1.17827654       0.00000000       28.7997932       39.6730309               3           3
   1.90117891E-04   673.096069       1.17830658       0.00000000       28.8101406       39.6859818               3           3
   1.97293586E-04   673.008911       1.17833662       0.00000000       28.8204861       39.6988029               3           3
   8.89246585E-05   672.921692       1.17836654       0.00000000       28.8308334       39.7114716               3           3
         218
   1.41737780E-06   932.153381       1.66958630       0.00000000      -28.7377129       32.8193436               5           4
   4.24859900E-06   932.208923       1.66949809       0.00000000      -28.7273674       32.7969551               5           4
   7.12203155E-06   932.264526       1.66940975       0.00000000      -28.7170200       32.7745552               5           4
   1.00348525E-05   932.320190       1.66932130       0.00000000      -28.7066727       32.7521706               5           4
   1.29916707E-05   932.376038       1.66923273       0.00000000      -28.6963272       32.7297707               5           4
   1.59899118E-05   932.431885       1.66914392       0.00000000      -28.6859798       32.7073822               5           4
   1.90314931E-05   932.487793       1.66905510       0.00000000      -28.6756344       32.6849937               5           4
   2.21181726E-05   932.543884       1.66896605       0.00000000      -28.6652870       32.6626015               5           4
   2.52511982E-05   932.600037       1.66887701       0.00000000      -28.6549397       32.6402016               5           4
   2.84290800E-05   932.656250       1.66878772       0.00000000      -28.6445942       32.6178055               5           4
   3.16552469E-05   932.712585       1.66869843       0.00000000      -28.6342468       32.5954056               5           4
   3.49283146E-05   932.768982       1.66860890       0.00000000      -28.6239014       32.5730095               5           4
   3.82503276E-05   932.825500       1.66851926       0.00000000      -28.6135540       32.5506134               5           4
   3.69698355E-05   932.882202       1.66842949       0.00000000      -28.6032066       32.5278320               5           4
   3.38771169E-05   932.938965       1.66833961       0.00000000      -28.5928612       32.5049133               5           4
   3.07351438E-05   932.995789       1.66824949       0.00000000      -28.5825138       32.4819946               5           4
   2.75423445E-05   933.052673       1.66815937       0.00000000      -28.5721684       32.4590683               5           4
   2.43002141E-05   933.109741       1.66806912       0.00000000      -28.5618210       32.4361496               5           4
   2.10049966E-05   933.166992       1.66797864       0.00000000      -28.5514736       32.4132233               5           4
   1.76574122E-05   933.224304       1.66788816       0.00000000      -28.5411282       32.3903008               5           4
   1.42559466E-05   933.281677       1.66779745       0.00000000      -28.5307808       32.3673744               5           4
   1.07988708E-05   933.339111       1.66770661       0.00000000      -28.5204353       32.3444443               5           4
   7.28534860E-06   933.396851       1.66761565       0.00000000      -28.5100880       32.3215141               5           4
   3.71670762E-06   933.454529       1.66752458       0.00000000      -28.4997406       32.2985954               5           4
   2.12420787E-06   755.984009       1.65507174       0.00000000      -28.0858765      -31.2528992               4           4
   1.40411439E-05   756.051880       1.65502429       0.00000000      -28.0755310      -31.2197418               4           4
   2.60920115E-05   756.120117       1.65497673       0.00000000      -28.0651836      -31.1865654               4           4
   3.82719663E-05   756.188721       1.65492880       0.00000000      -28.0548363      -31.1533833               4           4
   5.05772987E-05   756.257751       1.65488052       0.00000000      -28.0444908      -31.1202126               4           4
   6.10886200E-05   756.327148       1.65483212       0.00000000      -28.0341434      -31.0869732               4           4
   4.89985832E-05   756.396851       1.65478337       0.00000000      -28.0237980      -31.0530872               4           4
   3.67748871E-05   756.467041       1.65473449       0.00000000      -28.0134506      -31.0191975               4           4
   2.44120292E-05   756.537659       1.65468526       0.00000000      -28.0031033      -30.9852943               4           4
   8.14236526E-04   818.963806       1.54587138       0.00000000      -22.7573719      -24.7905693               3           3
   1.62731362E-06   653.581116       1.46019125       0.00000000      -16.3424721       18.8772602               3           2
   4.40738677E-06   653.647278       1.46015429       0.00000000      -16.3321266       18.8605042               3           2
   7.19967102E-06   653.713501       1.46011710       0.00000000      -16.3217793       18.8437481               3           2
   1.00033913E-05   653.779663       1.46007991       0.00000000      -16.3114338       18.8269939               3           2
   1.28202364E-05   653.845764       1.46004272       0.00000000      -16.3010864       18.8102360               3           2
   1.56492442E-05   653.911926       1.46000540       0.00000000      -16.2907391       18.7934799               3           2
   1.84913097E-05   653.978027       1.45996797       0.00000000      -16.2803936       18.7767200               3           2
   2.13475232E-05   654.044189       1.45993054       0.00000000      -16.2700462       18.7599564               3           2
   2.42163806E-05   654.110291       1.45989311       0.00000000      -16.2597008       18.7431965               3           2
   2.70999244E-05   654.176392       1.45985556       0.00000000      -16.2493534       18.7264309               3           2
   2.99972307E-05   654.242493       1.45981801       0.00000000      -16.2390060       18.7096653               3           2
   3.29095565E-05   654.308655       1.45978034       0.00000000      -16.2286606       18.6928978               3           2
   3.58361976E-05   654.374695       1.45974267       0.00000000      -16.2183132       18.6761322               3           2
   3.87781984E-05   654.440735       1.45970488       0.00000000      -16.2079678       18.6593647               3           2
   4.17361261E-05   654.506836       1.45966709       0.00000000      -16.1976204       18.6425915               3           2
   4.47095881E-05   654.572876       1.45962918       0.00000000      -16.1872730       18.6258202               3           2
   4.76993700E-05   654.638916       1.45959127       0.00000000      -16.1769276       18.6090488               3           2
   5.07060249E-05   654.705017       1.45955324       0.00000000      -16.1665802       18.5922737               3           2
   5.37294254E-05   654.771057       1.45951509       0.00000000      -16.1562347       18.5754986               3           2
   5.67705210E-05   654.837097       1.45947707       0.00000000      -16.1458874       18.5587196               3           2
   5.98291408E-05   654.903076       1.45943880       0.00000000      -16.1355400       18.5419426               3           2
   6.29060814E-05   654.969116       1.45940065       0.00000000      -16.1251945       18.5251617               3           2
   6.60012156E-05   655.035095       1.45936227       0.00000000      -16.1148472       18.5083809               3           2
   6.91155874E-05   655.101074       1.45932400       0.00000000      -16.1045017       18.4915981               3           2
   7.22490149E-05   655.167114       1.45928562       0.00000000      -16.0941544       18.4748173               3           2
   7.54028151E-05   655.233032       1.45924711       0.00000000      -16.0838070       18.4580288               3           2
   7.85767625E-05   655.299072       1.45920861       0.00000000      -16.0734615       18.4412422               3           2
   8.17711334E-05   655.364990       1.45916998       0.00000000      -16.0631142       18.4244576               3           2
   8.49869975E-05   655.430969       1.45913136       0.00000000      -16.0527668       18.4076672               3           2
   8.82243257E-05   655.496948       1.45909262       0.00000000      -16.0424213       18.3908768               3           2
   9.14839184E-05   655.562805       1.45905387       0.00000000      -16.0320740       18.3740864               3           2
   9.47662920E-05   655.628784       1.45901501       0.00000000      -16.0217285       18.3572922               3           2
   9.80718833E-05   655.694641       1.45897615       0.00000000      -16.0113811       18.3404961               3           2
   1.01401107E-04   655.760620       1.45893729       0.00000000      -16.0010338       18.3237000               3           2
   9.94080765E-05   655.826538       1.45889819       0.00000000      -15.9906883       18.3064594               3           2
   9.63316706E-05   655.892395       1.45885921       0.00000000      -15.9803419       18.2891273               3           2
   9.32334369E-05   655.958313       1.45882010       0.00000000      -15.9699945       18.2717934               3           2
   9.01125313E-05   656.024170       1.45878088       0.00000000      -15.9596481       18.2544594               3           2
   8.69686919E-05   656.090027       1.45874166       0.00000000      -15.9493017       18.2371235               3           2
   8.38009510E-05   656.155884       1.45870233       0.00000000      -15.9389553       18.2197857               3           2
   8.06090757E-05   656.221741       1.45866299       0.00000000      -15.9286079       18.2024460               3           2
   7.73920838E-05   656.287598       1.45862365       0.00000000      -15.9182615       18.1851044               3           2
   7.41496260E-05   656.353455       1.45858419       0.00000000      -15.9079151       18.1677608               3           2
   7.08817897E-05   656.419250       1.45854461       0.00000000      -15.8975687       18.1504192               3           2
   6.75859628E-05   656.485046       1.45850503       0.00000000      -15.8872223       18.1330719               3           2
   6.42630912E-05   656.550842       1.45846534       0.00000000      -15.8768749       18.1157227               3           2
   6.09122180E-05   656.616699       1.45842564       0.00000000      -15.8665285       18.0983734               3           2
   5.75325212E-05   656.682495       1.45838594       0.00000000      -15.8561821       18.0810223               3           2
   5.41236732E-05   656.748291       1.45834613       0.00000000      -15.8458357       18.0636711               3           2
   5.06844117E-05   656.814026       1.45830619       0.00000000      -15.8354893       18.0463161               3           2
   4.72141874E-05   656.879761       1.45826626       0.00000000      -15.8251419       18.0289612               3           2
   4.37124872E-05   656.945496       1.45822632       0.00000000      -15.8147955       18.0116043               3           2
   4.01783836E-05   657.011230       1.45818627       0.00000000      -15.8044491       17.9942474               3           2
   3.66109380E-05   657.076965       1.45814621       0.00000000      -15.7941027       17.9768867               3           2
   3.30086805E-05   657.142700       1.45810604       0.00000000      -15.7837563       17.9595222               3           2
   2.93717858E-05   657.208435       1.45806587       0.00000000      -15.7734089       17.9421577               3           2
   2.56996591E-05   657.274109       1.45802557       0.00000000      -15.7630625       17.9247971               3           2
   2.19900812E-05   657.339844       1.45798516       0.00000000      -15.7527161       17.9074306               3           2
   1.82424428E-05   657.405579       1.45794487       0.00000000      -15.7423697       17.8900585               3           2
   1.44567030E-05   657.471252       1.45790446       0.00000000      -15.7320232       17.8726902               3           2
   1.06307089E-05   657.536865       1.45786393       0.00000000      -15.7216759       17.8553162               3           2
   6.76459877E-06   657.602539       1.45782340       0.00000000      -15.7113295       17.8379459               3           2
   2.85655824E-06   657.668152       1.45778275       0.00000000      -15.7009830       17.8205719               3           2
   1.86742982E-05   571.522339       1.45160258       0.00000000      -15.1629591      -16.8090801               2           2
   4.45837431E-05   571.605835       1.45161593       0.00000000      -15.1526127      -16.7829514               2           2
   7.04118647E-05   571.689270       1.45162904       0.00000000      -15.1422663      -16.7568016               2           2
   9.61580809E-05   571.772766       1.45164192       0.00000000      -15.1319189      -16.7306328               2           2
   1.21824807E-04   571.856201       1.45165455       0.00000000      -15.1215725      -16.7044411               2           2
   1.47410654E-04   571.939758       1.45166707       0.00000000      -15.1112261      -16.6782265               2           2
   1.43581739E-04   572.023376       1.45167935       0.00000000      -15.1008797      -16.6512699               2           2
   1.18060008E-04   572.106995       1.45169151       0.00000000      -15.0905333      -16.6237545               2           2
   9.26141147E-05   572.190552       1.45170343       0.00000000      -15.0801859      -16.5962162               2           2
   6.72408351E-05   572.274231       1.45171511       0.00000000      -15.0698395      -16.5686512               2           2
   4.19414573E-05   572.357971       1.45172656       0.00000000      -15.0594931      -16.5410633               2           2
   1.67142480E-05   572.441650       1.45173788       0.00000000      -15.0491467      -16.5134506               2           2
   7.80496484E-05   538.800720       1.39574254       0.00000000      -9.85514736       12.4751701               2           1
   8.75816550E-05   538.956848       1.39567733       0.00000000      -9.84480095       12.4035587               2           1
   9.74295108E-05   539.113770       1.39561105       0.00000000      -9.83445454       12.3314562               2           1
   8.86915077E-05   539.271606       1.39554346       0.00000000      -9.82410717       12.2559948               2           1
   7.94970911E-05   539.430237       1.39547455       0.00000000      -9.81376076       12.1799898               2           1
   6.99384909E-05   539.589844       1.39540446       0.00000000      -9.80341434       12.1034517               2           1
   5.87763825E-05   539.770813       1.39532948       0.00000000      -9.79306793       12.0144777               2           1
   4.60678493E-05   539.967651       1.39525044       0.00000000      -9.78272152       11.9162197               2           1
   3.24564026E-05   540.165710       1.39516962       0.00000000      -9.77237415       11.8171616               2           1
   1.77440070E-05   540.365051       1.39508677       0.00000000      -9.76202774       11.7172794               2           1
   1.68207237E-06   540.565735       1.39500201       0.00000000      -9.75168133       11.6165648               2           1
   4.32740453E-05   363.392883       1.39101207       0.00000000      -9.61717510      -10.2337036               1           1
   7.28109226E-05   363.711945       1.39103949       0.00000000      -9.60682869      -10.0570383               1           1
   1.01744568E-04   364.033661       1.39106143       0.00000000      -9.59648228      -9.87784672               1           1
   7.51704720E-05   364.358032       1.39107776       0.00000000      -9.58613586      -9.68683243               1           1
   4.67942446E-05   364.685089       1.39108813       0.00000000      -9.57578850      -9.49232483               1           1
   1.88948507E-05   365.014862       1.39109254       0.00000000      -9.56544209      -9.29452038               1           1
   1.60651849E-04   0.00000000       1.36579013       0.00000000      -5.96708488      -1.93586767               0           0
   1.92880489E-05   335.174805       1.42981529       0.00000000       13.5488882      -12.1835470               1           2
   5.00647729E-05   335.081116       1.42982519       0.00000000       13.5592346      -12.2131805               1           2
   8.08343975E-05   334.987427       1.42983496       0.00000000       13.5695810      -12.2427816               1           2
   1.11593559E-04   334.893768       1.42984462       0.00000000       13.5799274      -12.2723446               1           2
   1.42360368E-04   334.800140       1.42985404       0.00000000       13.5902739      -12.3018818               1           2
   1.73122477E-04   334.706512       1.42986345       0.00000000       13.6006212      -12.3313866               1           2
   1.66377708E-04   334.612946       1.42987263       0.00000000       13.6109676      -12.3600740               1           2
   1.35505776E-04   334.519379       1.42988157       0.00000000       13.6213140      -12.3882341               1           2
   1.04629085E-04   334.425842       1.42989051       0.00000000       13.6316605      -12.4163656               1           2
   7.37461814E-05   334.332336       1.42989922       0.00000000       13.6420069      -12.4444704               1           2
   4.28564090E-05   334.238831       1.42990780       0.00000000       13.6523542      -12.4725485               1           2
   1.19612469E-05   334.145386       1.42991614       0.00000000       13.6627007      -12.5005989               1           2
   1.07146398E-05   507.499359       1.43582439       0.00000000       14.3352299       14.5241718               2           2
   2.47898097E-05   507.392853       1.43586385       0.00000000       14.3455772       14.5586548               2           2
   3.86022002E-05   507.286407       1.43590319       0.00000000       14.3559237       14.5931015               2           2
   5.21631737E-05   507.180023       1.43594229       0.00000000       14.3662701       14.6275120               2           2
   6.54896430E-05   507.073700       1.43598127       0.00000000       14.3766165       14.6618996               2           2
   7.85903903E-05   506.967346       1.43602014       0.00000000       14.3869629       14.6962624               2           2
   9.14683915E-05   506.861145       1.43605876       0.00000000       14.3973103       14.7305851               2           2
   1.04141858E-04   506.754913       1.43609726       0.00000000       14.4076567       14.7648869               2           2
   1.16613337E-04   506.648743       1.43613553       0.00000000       14.4180031       14.7991552               2           2
   1.28892818E-04   506.542694       1.43617368       0.00000000       14.4283495       14.8333941               2           2
   1.40989287E-04   506.436615       1.43621159       0.00000000       14.4386959       14.8676052               2           2
   1.31830049E-04   506.330627       1.43624938       0.00000000       14.4490433       14.9009819               2           2
   1.19249045E-04   506.224670       1.43628705       0.00000000       14.4593897       14.9341955               2           2
   1.06841115E-04   506.118774       1.43632448       0.00000000       14.4697361       14.9673901               2           2
   9.46073269E-05   506.012939       1.43636179       0.00000000       14.4800825       15.0005493               2           2
   8.25332754E-05   505.907104       1.43639886       0.00000000       14.4904289       15.0336914               2           2
   7.06186329E-05   505.801361       1.43643582       0.00000000       14.5007763       15.0668011               2           2
   5.88577313E-05   505.695679       1.43647265       0.00000000       14.5111227       15.0998793               2           2
   4.72377760E-05   505.589996       1.43650925       0.00000000       14.5214691       15.1329412               2           2
   3.57617246E-05   505.484436       1.43654573       0.00000000       14.5318155       15.1659679               2           2
   2.44184248E-05   505.378876       1.43658197       0.00000000       14.5421629       15.1989727               2           2
   1.32055247E-05   505.273346       1.43661797       0.00000000       14.5525093       15.2319498               2           2
   2.11588872E-06   505.167969       1.43665397       0.00000000       14.5628557       15.2649050               2           2
   3.28126735E-05   591.503052       1.50612271       0.00000000       20.3673038      -20.6614246               2           3
   1.65221252E-04   591.406555       1.50612879       0.00000000       20.3776512      -20.6702328               2           3
   2.89586344E-04   591.310181       1.50613499       0.00000000       20.3879986      -20.6790180               2           3
   1.56902592E-04   591.213745       1.50614107       0.00000000       20.3983440      -20.6870842               2           3
   2.39663786E-05   591.117310       1.50614715       0.00000000       20.4086914      -20.6951504               2           3
   1.36642939E-05   764.249084       1.51431930       0.00000000       20.8846359       22.1884155               3           3
   2.99737712E-05   764.050293       1.51439023       0.00000000       20.8949814       22.2383251               3           3
   4.60552692E-05   763.851440       1.51446080       0.00000000       20.9053288       22.2882252               3           3
   6.18992199E-05   763.652710       1.51453078       0.00000000       20.9156742       22.3380566               3           3
   7.75179797E-05   763.454041       1.51460040       0.00000000       20.9260216       22.3878193               3           3
   9.29422749E-05   763.255310       1.51466942       0.00000000       20.9363689       22.4375763               3           3
   1.08161512E-04   763.056641       1.51473796       0.00000000       20.9467144       22.4872608               3           3
   1.22226324E-04   762.858154       1.51480615       0.00000000       20.9570618       22.5368443               3           3
   1.06754102E-04   762.659607       1.51487386       0.00000000       20.9674072       22.5853786               3           3
   9.14782067E-05   762.461121       1.51494098       0.00000000       20.9777546       22.6338310               3           3
   7.63644348E-05   762.262634       1.51500773       0.00000000       20.9881020       22.6822739               3           3
   6.14234741E-05   762.064209       1.51507401       0.00000000       20.9984474       22.7306538               3           3
   4.66410274E-05   761.865784       1.51513982       0.00000000       21.0087948       22.7789879               3           3
   3.20154322E-05   761.667542       1.51520514       0.00000000       21.0191422       22.8272591               3           3
   1.75277964E-05   761.469238       1.51526999       0.00000000       21.0294876       22.8755016               3           3
   3.17633680E-06   761.270935       1.51533449       0.00000000       21.0398350       22.9237003               3           3
   5.16995954E-07   616.388184       1.61310947       0.00000000       26.0889816      -28.4841061               3           4
   3.37155757E-06   616.159668       1.61315632       0.00000000       26.0993271      -28.5166321               3           4
   6.21607796E-06   615.931030       1.61320293       0.00000000       26.1096745      -28.5491734               3           4
   9.05218712E-06   615.702087       1.61324930       0.00000000       26.1200199      -28.5817089               3           4
   1.18798334E-05   615.473022       1.61329544       0.00000000       26.1303673      -28.6142406               3           4
   1.46975317E-05   615.243835       1.61334145       0.00000000       26.1407146      -28.6467609               3           4
   1.75062123E-05   615.014587       1.61338699       0.00000000       26.1510601      -28.6792736               3           4
   2.03043473E-05   614.785400       1.61343253       0.00000000       26.1614075      -28.7117710               3           4
   2.30925452E-05   614.556274       1.61347771       0.00000000       26.1717529      -28.7442608               3           4
   2.58698037E-05   614.327209       1.61352265       0.00000000       26.1821003      -28.7767353               3           4
   2.86371305E-05   614.098389       1.61356735       0.00000000       26.1924477      -28.8092079               3           4
   3.13935961E-05   613.869812       1.61361182       0.00000000       26.2027931      -28.8416691               3           4
   3.41389896E-05   613.641602       1.61365604       0.00000000       26.2131405      -28.8741207               3           4
   3.68730325E-05   613.413818       1.61370003       0.00000000       26.2234859      -28.9065647               3           4
   3.95959505E-05   613.186523       1.61374366       0.00000000       26.2338333      -28.9390011               3           4
   4.23057936E-05   612.959900       1.61378717       0.00000000       26.2441807      -28.9714222               3           4
   4.47137463E-05   612.734070       1.61383045       0.00000000       26.2545261      -29.0038128               3           4
   4.72262836E-05   612.514832       1.61387277       0.00000000       26.2648735      -29.0352364               3           4
   4.97272667E-05   612.296387       1.61391473       0.00000000       26.2752190      -29.0666485               3           4
   5.22167757E-05   612.078979       1.61395657       0.00000000       26.2855663      -29.0980568               3           4
   5.46947085E-05   611.862549       1.61399817       0.00000000       26.2959137      -29.1294594               3           4
   5.26795011E-05   611.647339       1.61403954       0.00000000       26.3062592      -29.1602459               3           4
   4.99320195E-05   611.433350       1.61408067       0.00000000       26.3166065      -29.1909294               3           4
   4.71942985E-05   611.220703       1.61412156       0.00000000       26.3269520      -29.2216053               3           4
   4.44666184E-05   611.009521       1.61416221       0.00000000       26.3372993      -29.2522697               3           4
   3.83727274E-05   610.803223       1.61420381       0.00000000       26.3476467      -29.2816868               3           4
   3.69695153E-05   610.624695       1.61425412       0.00000000       26.3579922      -29.3011608               3           4
   3.55716875E-05   610.447266       1.61430442       0.00000000       26.3683395      -29.3206234               3           4
   3.41786872E-05   610.270935       1.61435449       0.00000000       26.3786869      -29.3400898               3           4
   3.27911221E-05   610.095642       1.61440456       0.00000000       26.3890324      -29.3595486               3           4
   3.14089957E-05   609.921448       1.61445451       0.00000000       26.3993797      -29.3790073               3           4
   3.00319443E-05   609.748413       1.61450434       0.00000000       26.4097252      -29.3984642               3           4
   2.86599461E-05   609.576660       1.61455405       0.00000000       26.4200726      -29.4179211               3           4
   2.72938014E-05   609.406067       1.61460364       0.00000000       26.4304199      -29.4373722               3           4
   2.59328863E-05   609.236755       1.61465323       0.00000000       26.4407654      -29.4568233               3           4
         206
   6.52032977E-05   1295.61218       2.08657837       0.00000000      -29.7516804       28.8401737               6           5
   6.80544463E-06   1031.08923       2.07354903       0.00000000      -29.2446976      -28.8050556               5           5
   8.54404607E-06   1031.23474       2.07347226       0.00000000      -29.2343502      -28.7946854               5           5
   1.02906288E-05   1031.38025       2.07339549       0.00000000      -29.2240047      -28.7843285               5           5
   1.20456634E-05   1031.52551       2.07331872       0.00000000      -29.2136574      -28.7739735               5           5
   1.38338555E-05   1031.67065       2.07323956       0.00000000      -29.2033100      -28.7635403               5           5
   1.55307662E-05   1031.81580       2.07315946       0.00000000      -29.1929646      -28.7530804               5           5
   1.72359159E-05   1031.96069       2.07307911       0.00000000      -29.1826172      -28.7426243               5           5
   1.89497732E-05   1032.10547       2.07299876       0.00000000      -29.1722717      -28.7321720               5           5
   2.06706736E-05   1032.25012       2.07291842       0.00000000      -29.1619244      -28.7217293               5           5
   2.24010491E-05   1032.39453       2.07283807       0.00000000      -29.1515770      -28.7112846               5           5
   2.16764038E-05   1032.53882       2.07275772       0.00000000      -29.1412315      -28.7002411               5           5
   2.00427912E-05   1032.68286       2.07267714       0.00000000      -29.1308842      -28.6889763               5           5
   1.84013697E-05   1032.82678       2.07259655       0.00000000      -29.1205387      -28.6777172               5           5
   1.67503986E-05   1032.97046       2.07251596       0.00000000      -29.1101913      -28.6664600               5           5
   1.50916985E-05   1033.11401       2.07243538       0.00000000      -29.0998440      -28.6552124               5           5
   1.34251122E-05   1033.25720       2.07235456       0.00000000      -29.0894985      -28.6439686               5           5
   1.17495274E-05   1033.40039       2.07227373       0.00000000      -29.0791512      -28.6327286               5           5
   1.00653815E-05   1033.54333       2.07219291       0.00000000      -29.0688057      -28.6214924               5           5
   8.37231437E-06   1033.68604       2.07211208       0.00000000      -29.0584583      -28.6102619               5           5
   6.67129325E-06   1033.82849       2.07203102       0.00000000      -29.0481110      -28.5990353               5           5
   4.96229313E-06   1033.97083       2.07194996       0.00000000      -29.0377655      -28.5878162               5           5
   3.24363191E-06   1034.11279       2.07186890       0.00000000      -29.0274181      -28.5766010               5           5
   1.51752897E-06   1034.25464       2.07178783       0.00000000      -29.0170727      -28.5653915               5           5
   2.02261344E-06   1034.40417       2.07170558       0.00000000      -29.0067253      -28.5530434               5           5
   2.37134770E-07   1034.57349       2.07162118       0.00000000      -28.9963779      -28.5377464               5           5
   9.34645213E-05   1083.42236       1.95713937       0.00000000      -25.3026390       23.5708923               5           4
   1.65108635E-04   1083.63879       1.95714521       0.00000000      -25.2922916       23.5597420               5           4
   1.13027409E-05   1083.85535       1.95715106       0.00000000      -25.2819443       23.5476799               5           4
   2.18651621E-04   1005.20026       1.94733024       0.00000000      -24.6094151      -23.2263508               4           4
   3.72334471E-05   1005.32898       1.94734609       0.00000000      -24.5990696      -23.2232800               4           4
   4.46616177E-05   1039.00769       1.85260570       0.00000000      -19.3429909       18.4447021               4           3
   2.04348806E-04   1039.13696       1.85270655       0.00000000      -19.3326435       18.4327221               4           3
   3.93335613E-05   1039.26636       1.85280740       0.00000000      -19.3222961       18.4185085               4           3
   2.70615201E-05   864.986511       1.84745872       0.00000000      -18.9394722      -17.9363766               3           3
   8.30153731E-05   865.148499       1.84750605       0.00000000      -18.9291248      -17.9211903               3           3
   1.38330550E-04   865.310486       1.84755337       0.00000000      -18.9187794      -17.9060402               3           3
   1.13743532E-04   865.472473       1.84760046       0.00000000      -18.9084320      -17.8894539               3           3
   5.90830787E-05   865.634399       1.84764755       0.00000000      -18.8980865      -17.8723335               3           3
   5.02886815E-06   865.796387       1.84769452       0.00000000      -18.8877392      -17.8552475               3           3
   5.97865579E-08   761.164795       1.77481759       0.00000000      -13.8489399       13.7362614               3           2
   6.44369834E-07   761.241211       1.77477241       0.00000000      -13.8385925       13.7207890               3           2
   1.22590029E-06   761.317566       1.77472699       0.00000000      -13.8282461       13.7053108               3           2
   1.80458505E-06   761.393921       1.77468157       0.00000000      -13.8178997       13.6898184               3           2
   2.38031248E-06   761.470398       1.77463603       0.00000000      -13.8075533       13.6743193               3           2
   2.95333280E-06   761.546753       1.77459049       0.00000000      -13.7972069       13.6588049               3           2
   3.52359257E-06   761.623230       1.77454484       0.00000000      -13.7868595       13.6432819               3           2
   4.09119002E-06   761.699707       1.77449906       0.00000000      -13.7765131       13.6277475               3           2
   4.65617677E-06   761.776184       1.77445316       0.00000000      -13.7661667       13.6122017               3           2
   5.21869924E-06   761.852722       1.77440727       0.00000000      -13.7558203       13.5966425               3           2
   5.77872152E-06   761.929199       1.77436125       0.00000000      -13.7454729       13.5810728               3           2
   6.33636319E-06   762.005737       1.77431512       0.00000000      -13.7351265       13.5654898               3           2
   6.89162198E-06   762.082275       1.77426887       0.00000000      -13.7247801       13.5498991               3           2
   7.44469844E-06   762.158936       1.77422261       0.00000000      -13.7144337       13.5342903               3           2
   7.99549707E-06   762.235474       1.77417624       0.00000000      -13.7040873       13.5186758               3           2
   8.54425252E-06   762.312134       1.77412975       0.00000000      -13.6937399       13.5030451               3           2
   9.09088976E-06   762.388733       1.77408314       0.00000000      -13.6833935       13.4874048               3           2
   9.63565344E-06   762.465393       1.77403653       0.00000000      -13.6730471       13.4717474               3           2
   1.01783617E-05   762.542053       1.77398968       0.00000000      -13.6627007       13.4560843               3           2
   1.07192855E-05   762.618774       1.77394295       0.00000000      -13.6523542       13.4404049               3           2
   1.12583721E-05   762.695496       1.77389598       0.00000000      -13.6420069       13.4247179               3           2
   1.17957943E-05   762.772217       1.77384901       0.00000000      -13.6316605       13.4090157               3           2
   1.23462578E-05   762.849243       1.77380192       0.00000000      -13.6213140       13.3932600               3           2
   1.28808233E-05   762.926331       1.77375472       0.00000000      -13.6109676       13.3774500               3           2
   1.34139436E-05   763.003540       1.77370739       0.00000000      -13.6006212       13.3616266               3           2
   1.39457361E-05   763.080688       1.77365994       0.00000000      -13.5902739       13.3457880               3           2
   1.44761734E-05   763.157898       1.77361238       0.00000000      -13.5799274       13.3299398               3           2
   1.50053847E-05   763.235107       1.77356482       0.00000000      -13.5695810       13.3140774               3           2
   2.28991553E-06   765.333008       1.77262449       0.00000000      -13.3833418       12.5813789               3           2
   5.97720918E-06   765.451294       1.77256882       0.00000000      -13.3729954       12.5395241               3           2
   9.71237660E-06   765.569702       1.77251279       0.00000000      -13.3626490       12.4975643               3           2
   9.21631654E-05   766.273621       1.77285051       0.00000000      -13.3005695       12.2632866               3           2
   5.49216529E-05   766.375183       1.77290237       0.00000000      -13.2902222       12.2265167               3           2
   1.42268709E-05   679.920776       1.76862407       0.00000000      -12.7935848      -11.3515005               2           2
   3.32784766E-05   680.121643       1.76868141       0.00000000      -12.7832384      -11.3171883               2           2
   5.20551948E-05   680.322937       1.76873839       0.00000000      -12.7728920      -11.2828093               2           2
   7.17101575E-05   680.528931       1.76879573       0.00000000      -12.7625456      -11.2455263               2           2
   9.54522766E-05   680.748474       1.76885545       0.00000000      -12.7521982      -11.1991034               2           2
   8.73966128E-05   680.968628       1.76891434       0.00000000      -12.7418518      -11.1491013               2           2
   6.38365964E-05   681.189270       1.76897252       0.00000000      -12.7315054      -11.0971994               2           2
   4.05227802E-05   681.410522       1.76902986       0.00000000      -12.7211590      -11.0450783               2           2
   1.74453580E-05   681.632202       1.76908648       0.00000000      -12.7108126      -10.9927416               2           2
   9.00567102E-06   544.033630       1.71540737       0.00000000      -9.59648228       10.3124294               2           1
   1.01424303E-05   544.358032       1.71548450       0.00000000      -9.58613586       9.91564655               2           1
   1.12124053E-05   544.685059       1.71555221       0.00000000      -9.57578850       9.50987339               2           1
   1.22159408E-05   545.014893       1.71561038       0.00000000      -9.56544209       9.09451866               2           1
   1.36156914E-05   545.347412       1.71555948       0.00000000      -9.55509567       8.89223194               2           1
   1.48339013E-05   545.682739       1.71549344       0.00000000      -9.54474926       8.70708656               2           1
   1.59947522E-05   546.020874       1.71542132       0.00000000      -9.53440285       8.51860428               2           1
   1.71014053E-05   546.361938       1.71534324       0.00000000      -9.52405548       8.32657909               2           1
   1.34239826E-05   636.705811       1.71558285       0.00000000      -9.51370907       8.14856720               2           1
   2.18714667E-05   637.052612       1.71601617       0.00000000      -9.50336266       7.97900009               2           1
   3.33344142E-05   637.402466       1.71645963       0.00000000      -9.49301624       7.80793858               2           1
   2.99572566E-05   547.755249       1.71639121       0.00000000      -9.48266983       7.60591030               2           1
   3.84973428E-05   548.122192       1.71622968       0.00000000      -9.47232246       7.38503504               2           1
   4.16047915E-05   548.506653       1.71606171       0.00000000      -9.46197605       7.14701986               2           1
   4.45165970E-05   548.894531       1.71588385       0.00000000      -9.45162964       6.90029001               2           1
   4.32817724E-05   549.286072       1.71569538       0.00000000      -9.44128323       6.63508129               2           1
   2.40736736E-05   370.888611       1.71383893       0.00000000      -9.39989662      -5.50666571               1           1
   5.64194088E-05   371.298645       1.71387637       0.00000000      -9.38955021      -5.17676973               1           1
   6.11744908E-05   371.712524       1.71389365       0.00000000      -9.37920284      -4.80854702               1           1
   3.09399074E-05   372.130280       1.71388555       0.00000000      -9.36885643      -4.38307190               1           1
   3.35321511E-06   372.552002       1.71384609       0.00000000      -9.35851002      -3.91452789               1           1
   8.69228552E-06   284.255524       1.71285152       0.00000000      -9.26539040     -0.711266100               1           1
   6.40523140E-05   0.00000000       1.69062042       0.00000000      -5.93378162      -1.81709528               0           0
   3.30266375E-05   440.785400       1.75066614       0.00000000       11.9762030      -6.40571356               1           2
   7.81942072E-05   440.631165       1.75065434       0.00000000       11.9865494      -6.50228167               1           2
   1.23638049E-04   440.477173       1.75064111       0.00000000       11.9968958      -6.59768534               1           2
   9.95569135E-05   440.323364       1.75062644       0.00000000       12.0072422      -6.68631697               1           2
   5.36625703E-05   440.169769       1.75061035       0.00000000       12.0175896      -6.77230883               1           2
   7.37650316E-06   440.016388       1.75059307       0.00000000       12.0279360      -6.85747623               1           2
   1.00327838E-04   706.582092       1.75262141       0.00000000       12.3279877       8.34455299               2           2
   8.38898195E-05   616.471191       1.75264668       0.00000000       12.3383341       8.38740826               2           2
   7.68642567E-05   616.360413       1.75267434       0.00000000       12.3486805       8.43022251               2           2
   7.00561432E-05   616.249756       1.75270164       0.00000000       12.3590279       8.47287750               2           2
   6.34486933E-05   616.139099       1.75272882       0.00000000       12.3693743       8.51535511               2           2
   5.70227276E-05   616.028564       1.75275564       0.00000000       12.3797207       8.55766296               2           2
   5.07589684E-05   615.918091       1.75278211       0.00000000       12.3900671       8.59982014               2           2
   4.46429658E-05   615.807739       1.75280833       0.00000000       12.4004135       8.64182568               2           2
   3.86659922E-05   615.697388       1.75283420       0.00000000       12.4107609       8.68365574               2           2
   3.28098904E-05   615.587219       1.75285983       0.00000000       12.4211073       8.72535038               2           2
   2.70691435E-05   615.477112       1.75288522       0.00000000       12.4314537       8.76687717               2           2
   2.14299671E-05   615.367065       1.75291014       0.00000000       12.4418001       8.80826283               2           2
   1.58832136E-05   615.257080       1.75293493       0.00000000       12.4521465       8.84951019               2           2
   2.47210687E-06   615.141296       1.75296390       0.00000000       12.4624939       8.89399338               2           2
   3.50754954E-06   544.832458       1.81332052       0.00000000       16.7873764      -14.2947855               2           3
   7.43551163E-06   544.707031       1.81335163       0.00000000       16.7977238      -14.3093939               2           3
   1.13667156E-05   544.581726       1.81338251       0.00000000       16.8080711      -14.3240004               2           3
   1.52996963E-05   544.456421       1.81341338       0.00000000       16.8184166      -14.3386068               2           3
   1.92812422E-05   544.329773       1.81344450       0.00000000       16.8287640      -14.3533907               2           3
   2.33158426E-05   544.201782       1.81347573       0.00000000       16.8391094      -14.3683567               2           3
   2.73520709E-05   544.073792       1.81350684       0.00000000       16.8494568      -14.3833199               2           3
   3.13901946E-05   543.945862       1.81353807       0.00000000       16.8598042      -14.3982801               2           3
   3.54324293E-05   543.817993       1.81356907       0.00000000       16.8701496      -14.4132414               2           3
   3.94765339E-05   543.690063       1.81360006       0.00000000       16.8804970      -14.4282007               2           3
   4.35234324E-05   543.562195       1.81363094       0.00000000       16.8908424      -14.4431581               2           3
   4.75724737E-05   543.434326       1.81366181       0.00000000       16.9011898      -14.4581137               2           3
   5.16254986E-05   543.306519       1.81369257       0.00000000       16.9115372      -14.4730682               2           3
   5.56797786E-05   543.178772       1.81372344       0.00000000       16.9218826      -14.4880180               2           3
   5.97386861E-05   543.050964       1.81375408       0.00000000       16.9322300      -14.5029697               2           3
   6.37991179E-05   542.923218       1.81378472       0.00000000       16.9425755      -14.5179186               2           3
   6.78637589E-05   542.795471       1.81381524       0.00000000       16.9529228      -14.5328684               2           3
   7.19302625E-05   542.667786       1.81384575       0.00000000       16.9632702      -14.5478134               2           3
   7.60006878E-05   542.540100       1.81387615       0.00000000       16.9736156      -14.5627604               2           3
   8.00751004E-05   542.412415       1.81390655       0.00000000       16.9839630      -14.5777073               2           3
   8.23893570E-05   542.284790       1.81393683       0.00000000       16.9943085      -14.5923920               2           3
   7.83072828E-05   542.157166       1.81396699       0.00000000       17.0046558      -14.6061497               2           3
   7.42215198E-05   542.029541       1.81399727       0.00000000       17.0150032      -14.6199064               2           3
   7.01326935E-05   541.901978       1.81402743       0.00000000       17.0253487      -14.6336632               2           3
   6.60393343E-05   541.774414       1.81405747       0.00000000       17.0356960      -14.6474199               2           3
   6.19417769E-05   541.646851       1.81408739       0.00000000       17.0460415      -14.6611795               2           3
   5.78402905E-05   541.519348       1.81411743       0.00000000       17.0563889      -14.6749372               2           3
   5.37349297E-05   541.391846       1.81414735       0.00000000       17.0667362      -14.6886930               2           3
   4.96261382E-05   541.264343       1.81417727       0.00000000       17.0770817      -14.7024488               2           3
   4.55130394E-05   541.136963       1.81420708       0.00000000       17.0874290      -14.7162056               2           3
   4.13970301E-05   541.009521       1.81423676       0.00000000       17.0977764      -14.7299595               2           3
   3.72758077E-05   540.882080       1.81426644       0.00000000       17.1081219      -14.7437181               2           3
   3.31524388E-05   540.754700       1.81429601       0.00000000       17.1184692      -14.7574711               2           3
   2.90231837E-05   540.627319       1.81432557       0.00000000       17.1288147      -14.7712297               2           3
   2.48898232E-05   540.500061       1.81435513       0.00000000       17.1391621      -14.7849865               2           3
   2.07532667E-05   540.372681       1.81438458       0.00000000       17.1495094      -14.7987413               2           3
   2.15261243E-05   540.243408       1.81441355       0.00000000       17.1598549      -14.8138132               2           3
   1.78044575E-05   540.113586       1.81444240       0.00000000       17.1702023      -14.8291731               2           3
   1.40787497E-05   539.983887       1.81447113       0.00000000       17.1805477      -14.8445339               2           3
   1.03502425E-05   539.854187       1.81449986       0.00000000       17.1908951      -14.8598871               2           3
   6.61603963E-06   539.724487       1.81452847       0.00000000       17.2012424      -14.8752441               2           3
   2.87871171E-06   539.594849       1.81455708       0.00000000       17.2115879      -14.8905926               2           3
   1.01335829E-07   713.762878       1.82189596       0.00000000       17.6564922       15.4973059               3           3
   1.13665246E-05   713.607422       1.82188189       0.00000000       17.6668396       15.5177927               3           3
   2.37434087E-05   713.451965       1.82186770       0.00000000       17.6771851       15.5382757               3           3
   3.56709606E-05   713.292969       1.82185078       0.00000000       17.6875324       15.5611267               3           3
   5.30689576E-05   713.131287       1.82183158       0.00000000       17.6978798       15.5857258               3           3
   7.23826379E-05   712.969666       1.82181215       0.00000000       17.7082253       15.6103220               3           3
   9.38304001E-05   712.808167       1.82179260       0.00000000       17.7185726       15.6348982               3           3
   1.08728018E-04   712.646667       1.82177281       0.00000000       17.7289181       15.6589851               3           3
   8.65785623E-05   712.485229       1.82175303       0.00000000       17.7392654       15.6810989               3           3
   6.15494428E-05   712.323853       1.82173288       0.00000000       17.7496128       15.7032070               3           3
   3.32237796E-05   712.162598       1.82171261       0.00000000       17.7599583       15.7253170               3           3
   5.08883659E-06   709.910339       1.82149982       0.00000000       17.9048119       16.0361557               3           3
   3.88159924E-06   709.750000       1.82156575       0.00000000       17.9151573       16.0595169               3           3
   2.68766144E-06   709.589661       1.82163155       0.00000000       17.9255047       16.0828609               3           3
   1.50600908E-06   709.429382       1.82169712       0.00000000       17.9358501       16.1062031               3           3
   3.37093127E-07   709.269226       1.82176268       0.00000000       17.9461975       16.1295204               3           3
   2.05966007E-05   873.481323       1.90364277       0.00000000       22.4159336      -20.8068619               3           4
   8.84646433E-05   783.302307       1.90366149       0.00000000       22.4262810      -20.8208580               3           4
   9.19845697E-05   783.127930       1.90368521       0.00000000       22.4366264      -20.8344193               3           4
   8.29903074E-05   782.953430       1.90370870       0.00000000       22.4469738      -20.8472366               3           4
   7.39662428E-05   782.778931       1.90373230       0.00000000       22.4573212      -20.8600597               3           4
   6.49072172E-05   782.604370       1.90375566       0.00000000       22.4676666      -20.8728886               3           4
   5.58159190E-05   782.429626       1.90377891       0.00000000       22.4780140      -20.8857231               3           4
   4.66951460E-05   782.254944       1.90380228       0.00000000       22.4883595      -20.8985596               3           4
   3.75371528E-05   782.080139       1.90382540       0.00000000       22.4987068      -20.9114132               3           4
   2.83495574E-05   781.905273       1.90384853       0.00000000       22.5090542      -20.9242630               3           4
   1.91271010E-05   781.730286       1.90387154       0.00000000       22.5193996      -20.9371223               3           4
   9.86988016E-06   781.555298       1.90389442       0.00000000       22.5297470      -20.9499874               3           4
   5.83417432E-07   781.380188       1.90391743       0.00000000       22.5400925      -20.9628563               3           4
   9.55377891E-06   953.002319       1.91349030       0.00000000       23.0263844       21.4498196               4           4
   3.04898585E-05   952.812378       1.91346538       0.00000000       23.0367298       21.4649811               4           4
   5.23376038E-05   952.622437       1.91344023       0.00000000       23.0470772       21.4801445               4           4
   7.51313419E-05   952.432312       1.91341496       0.00000000       23.0574245       21.4953117               4           4
   9.89088221E-05   952.242065       1.91338968       0.00000000       23.0677700       21.5104828               4           4
   1.06421445E-04   952.051636       1.91336429       0.00000000       23.0781174       21.5251045               4           4
   8.21905123E-05   951.861206       1.91333878       0.00000000       23.0884628       21.5387383               4           4
   5.68701253E-05   951.670593       1.91331315       0.00000000       23.0988102       21.5523758               4           4
   3.03930938E-05   951.479919       1.91328740       0.00000000       23.1091576       21.5660210               4           4
   2.44368653E-06   951.286987       1.91326153       0.00000000       23.1195030       21.5799713               4           4
         549
   3.43941829E-05   1063.50708       2.24104857       0.00000000      -27.5168133      -26.0057945               5           5
   7.33418274E-05   1063.83752       2.24101830       0.00000000      -27.5064659      -25.9886913               5           5
   2.85935494E-06   1064.17297       2.24098802       0.00000000      -27.4961205      -25.9702244               5           5
   2.59334884E-05   964.831665       2.04196477       0.00000000      -18.3186760       16.8788414               4           3
   2.70844066E-05   965.001465       2.04189777       0.00000000      -18.3083286       16.8639526               4           3
   2.82521178E-05   965.171326       2.04183078       0.00000000      -18.2979832       16.8491020               4           3
   2.94373804E-05   965.341125       2.04176378       0.00000000      -18.2876358       16.8342762               4           3
   3.03669003E-05   965.510315       2.04169631       0.00000000      -18.2772884       16.8199005               4           3
   3.16225123E-05   965.676880       2.04162788       0.00000000      -18.2669430       16.8070869               4           3
   3.28977803E-05   965.843384       2.04155922       0.00000000      -18.2565956       16.7943058               4           3
   3.41934719E-05   966.009949       2.04149055       0.00000000      -18.2462502       16.7815533               4           3
   3.55103912E-05   966.176514       2.04142165       0.00000000      -18.2359028       16.7688313               4           3
   3.68494766E-05   966.343140       2.04135299       0.00000000      -18.2255554       16.7561417               4           3
   3.82115541E-05   966.509827       2.04128408       0.00000000      -18.2152100       16.7434807               4           3
   3.95977149E-05   966.676453       2.04121518       0.00000000      -18.2048626       16.7308502               4           3
   4.10087487E-05   966.843140       2.04114628       0.00000000      -18.1945171       16.7182503               4           3
   4.24458740E-05   967.009888       2.04107714       0.00000000      -18.1841698       16.7056885               4           3
   4.39100477E-05   967.176575       2.04100823       0.00000000      -18.1738224       16.6931553               4           3
   4.54028013E-05   967.343323       2.04093909       0.00000000      -18.1634769       16.6806488               4           3
   4.69247352E-05   967.510193       2.04086995       0.00000000      -18.1531296       16.6681805               4           3
   4.84777411E-05   967.676941       2.04080081       0.00000000      -18.1427841       16.6557388               4           3
   5.00628666E-05   967.843811       2.04073143       0.00000000      -18.1324368       16.6433334               4           3
   5.16815235E-05   968.010620       2.04066229       0.00000000      -18.1220894       16.6309586               4           3
   5.33352213E-05   968.177551       2.04059291       0.00000000      -18.1117439       16.6186142               4           3
   5.37037486E-05   968.344482       2.04052353       0.00000000      -18.1013966       16.6057701               4           3
   5.24070747E-05   968.511353       2.04045415       0.00000000      -18.0910511       16.5922813               4           3
   5.10801328E-05   968.678284       2.04038477       0.00000000      -18.0807037       16.5788250               4           3
   4.97213441E-05   968.845276       2.04031539       0.00000000      -18.0703564       16.5654030               4           3
   4.83290751E-05   969.012268       2.04024577       0.00000000      -18.0600109       16.5520115               4           3
   4.69016086E-05   969.179260       2.04017615       0.00000000      -18.0496635       16.5386562               4           3
   4.54370347E-05   969.346375       2.04010653       0.00000000      -18.0393162       16.5253296               4           3
   4.39335854E-05   969.513367       2.04003692       0.00000000      -18.0289707       16.5120411               4           3
   4.23890997E-05   969.680420       2.03996730       0.00000000      -18.0186234       16.4987850               4           3
   4.08011510E-05   969.847656       2.03989768       0.00000000      -18.0082779       16.4855576               4           3
   3.91676404E-05   970.014709       2.03982782       0.00000000      -17.9979305       16.4723701               4           3
   3.74859919E-05   970.181824       2.03975821       0.00000000      -17.9875832       16.4592152               4           3
   3.57537683E-05   970.349060       2.03968835       0.00000000      -17.9772377       16.4460983               4           3
   3.43028660E-05   970.516541       2.03961539       0.00000000      -17.9668903       16.4327164               4           3
   3.26509144E-05   970.684082       2.03954172       0.00000000      -17.9565449       16.4193344               4           3
   3.09466122E-05   970.851624       2.03946829       0.00000000      -17.9461975       16.4059868               4           3
   2.91869983E-05   971.019165       2.03939462       0.00000000      -17.9358501       16.3926716               4           3
   2.73692640E-05   971.186768       2.03932118       0.00000000      -17.9255047       16.3793926               4           3
   2.54886254E-05   971.354431       2.03924751       0.00000000      -17.9151573       16.3661442               4           3
   2.35426287E-05   971.522095       2.03917384       0.00000000      -17.9048119       16.3529301               4           3
   2.15268738E-05   971.689819       2.03910017       0.00000000      -17.8944645       16.3397522               4           3
   1.94344066E-05   971.857483       2.03902650       0.00000000      -17.8841171       16.3269653               4           3
   1.72676337E-05   972.025208       2.03895283       0.00000000      -17.8737717       16.3149834               4           3
   2.64992432E-05   882.166321       2.03887820       0.00000000      -17.8634243       16.3051720               4           3
   2.60867164E-05   882.295288       2.03880334       0.00000000      -17.8530788       16.2963505               4           3
   2.56621352E-05   882.424194       2.03872824       0.00000000      -17.8427315       16.2875481               4           3
   2.52250120E-05   882.553040       2.03865337       0.00000000      -17.8323841       16.2787685               4           3
   2.47746902E-05   882.681946       2.03857827       0.00000000      -17.8220387       16.2700062               4           3
   2.43105769E-05   882.810791       2.03850341       0.00000000      -17.8116913       16.2612648               4           3
   2.40452864E-05   882.943237       2.03842664       0.00000000      -17.8013458       16.2522621               4           3
   2.35770513E-05   883.076538       2.03834915       0.00000000      -17.7909985       16.2432117               4           3
   2.30931892E-05   883.209778       2.03827190       0.00000000      -17.7806511       16.2341824               4           3
   2.25929070E-05   883.343018       2.03819466       0.00000000      -17.7703056       16.2251740               4           3
   2.24138003E-05   703.476257       2.03301883       0.00000000      -17.7599583      -16.3260822               3           3
   2.31323938E-05   703.609497       2.03297639       0.00000000      -17.7496128      -16.3150597               3           3
   2.38484408E-05   703.742676       2.03293371       0.00000000      -17.7392654      -16.3040562               3           3
   2.45619522E-05   703.875854       2.03289127       0.00000000      -17.7289181      -16.2930717               3           3
   2.52729405E-05   704.009033       2.03284860       0.00000000      -17.7185726      -16.2821083               3           3
   2.59814278E-05   704.142212       2.03280616       0.00000000      -17.7082253      -16.2711658               3           3
   2.66873176E-05   704.275269       2.03276348       0.00000000      -17.6978798      -16.2602444               3           3
   2.73908845E-05   704.408447       2.03272080       0.00000000      -17.6875324      -16.2493401               3           3
   2.80918212E-05   704.541565       2.03267789       0.00000000      -17.6771851      -16.2389736               3           3
   2.87901257E-05   704.674683       2.03263497       0.00000000      -17.6668396      -16.2293167               3           3
   2.94858928E-05   704.807739       2.03259206       0.00000000      -17.6564922      -16.2196808               3           3
   2.54060906E-05   794.936340       2.03256774       0.00000000      -17.6461468      -16.2129040               3           3
   2.80671775E-05   795.057190       2.03257513       0.00000000      -17.6357994      -16.2110291               3           3
   3.07182054E-05   795.178040       2.03258276       0.00000000      -17.6254520      -16.2092113               3           3
   3.33141797E-05   795.299438       2.03259015       0.00000000      -17.6151066      -16.2070122               3           3
   3.60206577E-05   795.424377       2.03259468       0.00000000      -17.6047592      -16.2024403               3           3
   3.87162181E-05   795.549316       2.03259921       0.00000000      -17.5944138      -16.1979160               3           3
   4.14011593E-05   795.674072       2.03260398       0.00000000      -17.5840664      -16.1934414               3           3
   4.40753502E-05   795.798889       2.03260875       0.00000000      -17.5737190      -16.1890163               3           3
   4.63468386E-05   795.901794       2.03261518       0.00000000      -17.5633736      -16.1875153               3           3
   4.85737692E-05   796.002625       2.03262186       0.00000000      -17.5530262      -16.1863155               3           3
   5.07936675E-05   796.103394       2.03262877       0.00000000      -17.5426788      -16.1851463               3           3
   5.30058751E-05   796.204102       2.03263569       0.00000000      -17.5323334      -16.1840134               3           3
   5.52112106E-05   796.304810       2.03264260       0.00000000      -17.5219860      -16.1829109               3           3
   5.74085716E-05   796.405396       2.03264952       0.00000000      -17.5116405      -16.1818466               3           3
   5.96010432E-05   796.506042       2.03265667       0.00000000      -17.5012932      -16.1808186               3           3
   5.82533212E-05   796.606689       2.03266382       0.00000000      -17.4909458      -16.1787319               3           3
   5.59997716E-05   796.707275       2.03267121       0.00000000      -17.4806004      -16.1764011               3           3
   5.37531814E-05   796.807800       2.03267837       0.00000000      -17.4702530      -16.1740971               3           3
   5.15141292E-05   796.908325       2.03268576       0.00000000      -17.4599075      -16.1718273               3           3
   4.92816289E-05   797.008789       2.03269339       0.00000000      -17.4495602      -16.1695900               3           3
   4.70551458E-05   797.109131       2.03270102       0.00000000      -17.4392128      -16.1673889               3           3
   4.48365099E-05   797.209473       2.03270841       0.00000000      -17.4288673      -16.1652184               3           3
   4.26236547E-05   797.309753       2.03271627       0.00000000      -17.4185200      -16.1630840               3           3
   4.04182138E-05   797.410034       2.03272390       0.00000000      -17.4081745      -16.1609821               3           3
   3.82194812E-05   797.510193       2.03273177       0.00000000      -17.3978271      -16.1589165               3           3
   3.60277081E-05   797.610291       2.03273988       0.00000000      -17.3874798      -16.1568775               3           3
   3.38424397E-05   797.710327       2.03274775       0.00000000      -17.3771343      -16.1548786               3           3
   3.16631631E-05   797.810364       2.03275585       0.00000000      -17.3667870      -16.1529121               3           3
   2.94913934E-05   797.910278       2.03276420       0.00000000      -17.3564415      -16.1509762               3           3
   2.73256464E-05   798.010193       2.03277254       0.00000000      -17.3460941      -16.1490803               3           3
   2.51670263E-05   798.110046       2.03278089       0.00000000      -17.3357468      -16.1472149               3           3
   2.30139212E-05   798.209839       2.03278947       0.00000000      -17.3254013      -16.1453857               3           3
   2.08685342E-05   798.309631       2.03279781       0.00000000      -17.3150539      -16.1435890               3           3
   1.79360031E-05   798.406433       2.03280473       0.00000000      -17.3047085      -16.1435966               3           3
   1.58477815E-05   798.501831       2.03281045       0.00000000      -17.2943611      -16.1445560               3           3
   1.37647812E-05   798.597168       2.03281641       0.00000000      -17.2840137      -16.1455555               3           3
   1.16887950E-05   798.692444       2.03282237       0.00000000      -17.2736683      -16.1465912               3           3
   9.61766182E-06   798.787598       2.03282857       0.00000000      -17.2633209      -16.1476688               3           3
   7.55318433E-06   798.882751       2.03283477       0.00000000      -17.2529755      -16.1487865               3           3
   5.49463266E-06   798.977844       2.03284097       0.00000000      -17.2426281      -16.1499443               3           3
   3.44211185E-06   799.072876       2.03284740       0.00000000      -17.2322807      -16.1511421               3           3
   1.39466397E-06   799.167847       2.03285408       0.00000000      -17.2219353      -16.1523819               3           3
   2.44247474E-07   861.410461       1.96430993       0.00000000      -12.7211590       10.8836107               3           2
   1.62132108E-06   861.632263       1.96429539       0.00000000      -12.7108126       10.8399324               3           2
   2.17626166E-05   953.419800       1.96597588       0.00000000      -12.6280394       10.5507631               3           2
   1.47162704E-04   953.620667       1.96617174       0.00000000      -12.6176929       10.5307598               3           2
   4.79401097E-05   863.821899       1.96628535       0.00000000      -12.6073465       10.5012503               3           2
   4.64636287E-05   864.023560       1.96626472       0.00000000      -12.5969992       10.4712248               3           2
   4.49090330E-05   864.225464       1.96624398       0.00000000      -12.5866528       10.4411831               3           2
   4.32629386E-05   864.427795       1.96622312       0.00000000      -12.5763063       10.4111223               3           2
   4.15092363E-05   864.630615       1.96620214       0.00000000      -12.5659599       10.3810434               3           2
   3.96292489E-05   864.833740       1.96618092       0.00000000      -12.5556126       10.3509502               3           2
   3.75999953E-05   865.037292       1.96615970       0.00000000      -12.5452662       10.3208370               3           2
   3.53943251E-05   865.241150       1.96613824       0.00000000      -12.5349197       10.2907124               3           2
   3.22683554E-05   775.425537       1.96611452       0.00000000      -12.5245733       10.2635965               3           2
   3.18209859E-05   775.574951       1.96608698       0.00000000      -12.5142269       10.2418137               3           2
   3.13367491E-05   775.724487       1.96605945       0.00000000      -12.5038795       10.2200317               3           2
   3.11008844E-05   775.870667       1.96603346       0.00000000      -12.4935331       10.2006540               3           2
   3.04432324E-05   776.012146       1.96600938       0.00000000      -12.4831867       10.1845036               3           2
   2.97257411E-05   776.153809       1.96598542       0.00000000      -12.4728403       10.1683903               3           2
   2.89397958E-05   776.295532       1.96596158       0.00000000      -12.4624939       10.1523113               3           2
   2.80751919E-05   776.437317       1.96593773       0.00000000      -12.4521465       10.1371174               3           2
   2.71213994E-05   776.579163       1.96591413       0.00000000      -12.4418001       10.1227751               3           2
   2.60639717E-05   776.721130       1.96589053       0.00000000      -12.4314537       10.1084728               3           2
   2.48863380E-05   776.863220       1.96586692       0.00000000      -12.4211073       10.0942116               3           2
   2.35684929E-05   777.005310       1.96584344       0.00000000      -12.4107609       10.0799885               3           2
   2.20865004E-05   777.147522       1.96582007       0.00000000      -12.4004135       10.0658092               3           2
   2.04110074E-05   777.289795       1.96579659       0.00000000      -12.3900671       10.0516701               3           2
   1.85063545E-05   777.432129       1.96577322       0.00000000      -12.3797207       10.0375767               3           2
   1.63277764E-05   777.574585       1.96574998       0.00000000      -12.3693743       10.0235243               3           2
   1.38197129E-05   777.717102       1.96572673       0.00000000      -12.3590279       10.0095139               3           2
   1.43550369E-05   597.859680       1.96257234       0.00000000      -12.3486805      -10.0620003               2           2
   1.70328931E-05   598.002380       1.96260321       0.00000000      -12.3383341      -10.0429573               2           2
   2.65096151E-05   508.146912       1.96262383       0.00000000      -12.3279877      -10.0228739               2           2
   2.74425456E-05   508.299133       1.96258891       0.00000000      -12.3176413      -9.99842262               2           2
   2.82643068E-05   508.442444       1.96255088       0.00000000      -12.3072939      -9.98055935               2           2
   2.90811113E-05   508.585876       1.96251273       0.00000000      -12.2969475      -9.96346569               2           2
   2.98927916E-05   508.729492       1.96247435       0.00000000      -12.2866011      -9.94797707               2           2
   3.06993352E-05   508.873138       1.96243596       0.00000000      -12.2762547      -9.93250847               2           2
   3.15008074E-05   509.016968       1.96239734       0.00000000      -12.2659082      -9.91705894               2           2
   3.22972337E-05   509.160889       1.96235871       0.00000000      -12.2555609      -9.90163040               2           2
   3.30887888E-05   509.304962       1.96232009       0.00000000      -12.2452145      -9.88621712               2           2
   3.38752179E-05   509.449127       1.96228135       0.00000000      -12.2348680      -9.87082767               2           2
   4.13162570E-06   600.232971       1.96201658       0.00000000      -12.1314020      -9.82526970               2           2
   1.78956871E-05   600.305847       1.96199119       0.00000000      -12.1210556      -9.82170773               2           2
   3.13861201E-05   600.378662       1.96196592       0.00000000      -12.1107092      -9.81815815               2           2
   4.46055165E-05   600.451477       1.96194053       0.00000000      -12.1003618      -9.81462574               2           2
   5.75616214E-05   600.524353       1.96191525       0.00000000      -12.0900154      -9.81110668               2           2
   7.02590041E-05   600.597229       1.96188998       0.00000000      -12.0796690      -9.80760098               2           2
   8.26992546E-05   600.670044       1.96186471       0.00000000      -12.0693226      -9.80411434               2           2
   9.48937668E-05   600.742981       1.96183944       0.00000000      -12.0589752      -9.80063725               2           2
   1.06841275E-04   600.815857       1.96181417       0.00000000      -12.0486288      -9.79717827               2           2
   1.18550815E-04   600.888733       1.96178877       0.00000000      -12.0382824      -9.79373455               2           2
   1.28213782E-04   600.961609       1.96176350       0.00000000      -12.0279360      -9.79020119               2           2
   1.16129595E-04   601.034607       1.96173823       0.00000000      -12.0175896      -9.78545666               2           2
   1.04271123E-04   601.107544       1.96171296       0.00000000      -12.0072422      -9.78072357               2           2
   9.26405191E-05   601.180420       1.96168780       0.00000000      -11.9968958      -9.77600479               2           2
   8.12258877E-05   601.253418       1.96166253       0.00000000      -11.9865494      -9.77129745               2           2
   7.00295568E-05   601.326355       1.96163738       0.00000000      -11.9762030      -9.76660728               2           2
   5.90291602E-05   601.399475       1.96161211       0.00000000      -11.9658566      -9.76196480               2           2
   4.46950762E-05   601.469971       1.96158552       0.00000000      -11.9555092      -9.75926971               2           2
   3.39125872E-05   601.540100       1.96155882       0.00000000      -11.9451628      -9.75683117               2           2
   2.33331084E-05   601.610352       1.96153212       0.00000000      -11.9348164      -9.75441170               2           2
   1.29573145E-05   601.680481       1.96150541       0.00000000      -11.9244699      -9.75201130               2           2
   2.77923596E-06   601.750732       1.96147871       0.00000000      -11.9141235      -9.74962902               2           2
   2.47399930E-05   513.927795       1.96066368       0.00000000      -11.5933781      -9.68554306               2           2
   2.45123629E-05   513.960022       1.96063852       0.00000000      -11.5830317      -9.68868542               2           2
   2.42860715E-05   513.992126       1.96061349       0.00000000      -11.5726852      -9.69184303               2           2
   2.42406677E-05   514.023987       1.96058822       0.00000000      -11.5623379      -9.69519711               2           2
   2.40451463E-05   514.054565       1.96056199       0.00000000      -11.5519915      -9.69939137               2           2
   2.38508128E-05   514.085205       1.96053576       0.00000000      -11.5416451      -9.70360184               2           2
   2.36576398E-05   514.115662       1.96050966       0.00000000      -11.5312986      -9.70782661               2           2
   2.34656763E-05   514.146118       1.96048355       0.00000000      -11.5209522      -9.71206951               2           2
   2.32748789E-05   514.176453       1.96045744       0.00000000      -11.5106049      -9.71632862               2           2
   2.30851747E-05   514.206848       1.96043146       0.00000000      -11.5002584      -9.72059917               2           2
   2.28966674E-05   514.237122       1.96040535       0.00000000      -11.4899120      -9.72488976               2           2
   2.27093133E-05   514.267334       1.96037936       0.00000000      -11.4795656      -9.72919369               2           2
   2.25231488E-05   514.297485       1.96035337       0.00000000      -11.4692192      -9.73351765               2           2
   2.23380775E-05   514.327637       1.96032727       0.00000000      -11.4588718      -9.73785496               2           2
   2.21542232E-05   514.357727       1.96030128       0.00000000      -11.4485254      -9.74221134               2           2
   2.19715130E-05   514.387756       1.96027541       0.00000000      -11.4381790      -9.74658203               2           2
   2.17899342E-05   514.417664       1.96024942       0.00000000      -11.4278326      -9.75096893               2           2
   2.16094868E-05   514.447571       1.96022356       0.00000000      -11.4174862      -9.75537109               2           2
   2.14302290E-05   514.477417       1.96019769       0.00000000      -11.4071388      -9.75979137               2           2
   2.12520754E-05   514.507141       1.96017182       0.00000000      -11.3967924      -9.76422691               2           2
   2.10750422E-05   514.536865       1.96014595       0.00000000      -11.3864460      -9.76867771               2           2
   2.08991441E-05   514.566528       1.96012020       0.00000000      -11.3760996      -9.77314377               2           2
   2.07243575E-05   514.596130       1.96009445       0.00000000      -11.3657532      -9.77762699               2           2
   2.05507786E-05   514.625671       1.96006870       0.00000000      -11.3554058      -9.78212738               2           2
   2.03782802E-05   514.655151       1.96004295       0.00000000      -11.3450594      -9.78664494               2           2
   2.02069114E-05   514.684570       1.96001732       0.00000000      -11.3347130      -9.79117775               2           2
   2.00366667E-05   514.713928       1.95999157       0.00000000      -11.3243666      -9.79572678               2           2
   1.98675534E-05   514.743286       1.95996594       0.00000000      -11.3140192      -9.80029297               2           2
   1.96995534E-05   514.772522       1.95994020       0.00000000      -11.3036728      -9.80487633               2           2
   1.95326957E-05   514.801697       1.95991457       0.00000000      -11.2933264      -9.80947590               2           2
   1.93669184E-05   514.830872       1.95988894       0.00000000      -11.2829800      -9.81409168               2           2
   1.92022726E-05   514.859924       1.95986342       0.00000000      -11.2726336      -9.81872463               2           2
   1.90386854E-05   514.888977       1.95983779       0.00000000      -11.2622862      -9.82337284               2           2
   1.88762569E-05   514.917908       1.95981228       0.00000000      -11.2519398      -9.82803822               2           2
   1.87149108E-05   514.946838       1.95978677       0.00000000      -11.2415934      -9.83271980               2           2
   1.85546996E-05   514.975586       1.95976138       0.00000000      -11.2312469      -9.83741951               2           2
   1.83955781E-05   515.004395       1.95973587       0.00000000      -11.2209005      -9.84213543               2           2
   1.82375206E-05   515.033081       1.95971048       0.00000000      -11.2105532      -9.84686756               2           2
   1.80806055E-05   515.061768       1.95968509       0.00000000      -11.2002068      -9.85161781               2           2
   1.79247854E-05   515.090332       1.95965970       0.00000000      -11.1898603      -9.85638523               2           2
   1.77700040E-05   515.118896       1.95963430       0.00000000      -11.1795139      -9.86116695               2           2
   1.76163285E-05   515.147339       1.95960903       0.00000000      -11.1691675      -9.86596680               2           2
   1.74638153E-05   515.175781       1.95958364       0.00000000      -11.1588202      -9.87078667               2           2
   1.73122189E-05   515.204102       1.95955837       0.00000000      -11.1484737      -9.87561703               2           2
   1.71618158E-05   515.232422       1.95953310       0.00000000      -11.1381273      -9.88046646               2           2
   1.70125022E-05   515.260620       1.95950782       0.00000000      -11.1277809      -9.88533497               2           2
   1.68641873E-05   515.288818       1.95948267       0.00000000      -11.1174345      -9.89021969               2           2
   1.67169819E-05   515.316895       1.95945740       0.00000000      -11.1070871      -9.89512253               2           2
   1.65708498E-05   515.344971       1.95943224       0.00000000      -11.0967407      -9.90004158               2           2
   2.64491723E-06   544.033630       1.90441263       0.00000000      -9.59648228       13.9997778               2           1
   3.84248051E-06   544.358032       1.90458381       0.00000000      -9.58613586       13.7621994               2           1
   4.98105283E-06   544.685059       1.90477502       0.00000000      -9.57578850       13.4971333               2           1
   6.04087563E-06   545.014893       1.90495586       0.00000000      -9.56544209       13.2269878               2           1
   6.95354811E-06   545.347412       1.90517342       0.00000000      -9.55509567       12.9105473               2           1
   7.83617179E-06   545.682739       1.90538239       0.00000000      -9.54474926       12.5842428               2           1
   8.57820123E-06   546.020874       1.90563643       0.00000000      -9.53440285       12.1953163               2           1
   9.29310681E-06   546.361938       1.90589905       0.00000000      -9.52405548       11.7745953               2           1
   7.66454741E-06   636.705811       1.90671301       0.00000000      -9.51370907       11.0741043               2           1
   1.00689549E-05   637.052612       1.90796828       0.00000000      -9.50336266       9.95733452               2           1
   1.22927868E-05   637.402466       1.90918243       0.00000000      -9.49301624       8.71035480               2           1
   1.39156027E-05   547.755249       1.90946233       0.00000000      -9.48266983       8.03817463               2           1
   1.34316897E-05   548.122192       1.90959096       0.00000000      -9.47232246       7.42892265               2           1
   1.44587311E-05   548.506653       1.90964651       0.00000000      -9.46197605       6.92651129               2           1
   1.55270882E-05   548.894531       1.90956748       0.00000000      -9.45162964       6.68141174               2           1
   1.64961511E-05   549.286072       1.90947735       0.00000000      -9.44128323       6.42827368               2           1
   2.11534461E-05   639.681152       1.91006458       0.00000000      -9.43093681       6.23039055               2           1
   2.30076585E-05   550.079895       1.91030419       0.00000000      -9.42058945       5.99662685               2           1
   2.38327775E-05   550.482361       1.91010916       0.00000000      -9.41024303       5.71513939               2           1
   2.47096013E-05   550.888611       1.90989792       0.00000000      -9.39989662       5.42050695               2           1
   3.45299632E-05   641.298645       1.91021526       0.00000000      -9.38955021       5.13894510               2           1
   2.62299782E-05   551.712524       1.91019189       0.00000000      -9.37920284       4.81191444               2           1
   2.28680892E-05   552.130310       1.90983760       0.00000000      -9.36885643       4.45415306               2           1
   3.08562740E-05   372.552002       1.90839791       0.00000000      -9.35851002      -4.04705667               1           1
   5.14785497E-05   372.958771       1.90843320       0.00000000      -9.34816360      -3.62070012               1           1
   3.84712148E-05   283.183868       1.90843594       0.00000000      -9.33781719      -3.32141399               1           1
   3.36446683E-05   283.335510       1.90841675       0.00000000      -9.32746983      -3.10816669               1           1
   2.91835368E-05   283.487640       1.90838826       0.00000000      -9.31712341      -2.87763548               1           1
   2.51653637E-05   283.640259       1.90834785       0.00000000      -9.30677700      -2.62689018               1           1
   2.17088837E-05   283.793335       1.90829182       0.00000000      -9.29643059      -2.34546065               1           1
   1.89882248E-05   283.946930       1.90821266       0.00000000      -9.28608418      -2.01621389               1           1
   1.72632026E-05   284.100983       1.90809274       0.00000000      -9.27573681      -1.59953594               1           1
   1.62345277E-05   284.255524       1.90786052       0.00000000      -9.26539040     -0.934677660               1           1
   2.74607100E-05   0.00000000       1.88552356       0.00000000      -5.93378162      -1.84407914               0           0
   4.45142905E-06   359.478088       1.94419491       0.00000000       10.8691158     -0.448060036               1           2
   1.63398254E-05   444.073730       1.94508183       0.00000000       11.7589235      -4.18864822               1           2
   4.50492989E-05   443.914978       1.94507861       0.00000000       11.7692709      -4.33311224               1           2
   7.46823498E-05   443.756439       1.94507194       0.00000000       11.7796173      -4.47314692               1           2
   9.01768435E-05   443.598114       1.94506228       0.00000000       11.7899637      -4.60497570               1           2
   6.00380226E-05   443.440002       1.94504988       0.00000000       11.8003101      -4.72118902               1           2
   2.89265008E-05   443.282135       1.94503510       0.00000000       11.8106565      -4.83498859               1           2
   6.21800427E-06   621.404419       1.94714570       0.00000000       11.9348164       6.02158689               2           2
   1.21658550E-05   621.249390       1.94722188       0.00000000       11.9451628       6.10999250               2           2
   1.70773510E-05   621.094482       1.94729674       0.00000000       11.9555092       6.19749975               2           2
   2.12571595E-05   620.939819       1.94737065       0.00000000       11.9658566       6.28747845               2           2
   2.48903725E-05   620.785400       1.94744325       0.00000000       11.9762030       6.37646389               2           2
   3.55754128E-05   710.631165       1.94721115       0.00000000       11.9865494       6.46467113               2           2
   7.59964896E-05   710.477173       1.94697249       0.00000000       11.9968958       6.54826164               2           2
   3.66305467E-05   710.323425       1.94673932       0.00000000       12.0072422       6.60575533               2           2
   1.05395993E-05   710.169800       1.94651175       0.00000000       12.0175896       6.66404867               2           2
   2.63803340E-05   620.016357       1.94654846       0.00000000       12.0279360       6.74406528               2           2
   2.46398376E-05   619.863281       1.94659328       0.00000000       12.0382824       6.82417393               2           2
   2.28911395E-05   619.710266       1.94663703       0.00000000       12.0486288       6.90357780               2           2
   2.11330207E-05   619.557556       1.94667983       0.00000000       12.0589752       6.98221445               2           2
   1.93609703E-05   619.405029       1.94672155       0.00000000       12.0693226       7.06018543               2           2
   6.26892006E-06   619.267395       1.94675756       0.00000000       12.0796690       7.12655926               2           2
   4.47343973E-06   619.154602       1.94678485       0.00000000       12.0900154       7.17424726               2           2
   2.66773031E-06   619.041870       1.94681180       0.00000000       12.1003618       7.22168398               2           2
   8.50814388E-07   618.929199       1.94683838       0.00000000       12.1107092       7.26888037               2           2
   5.68471523E-06   650.199890       2.00528622       0.00000000       15.6802893      -13.8426867               2           3
   1.39554568E-05   650.030884       2.00531173       0.00000000       15.6906366      -13.8521051               2           3
   2.22525687E-05   649.862061       2.00533724       0.00000000       15.7009830      -13.8615656               2           3
   3.05863614E-05   649.693237       2.00536275       0.00000000       15.7113295      -13.8710728               2           3
   3.89466477E-05   649.524536       2.00538826       0.00000000       15.7216759      -13.8806219               2           3
   4.73438013E-05   649.355835       2.00541377       0.00000000       15.7320232      -13.8902197               2           3
   5.57705498E-05   649.187195       2.00543952       0.00000000       15.7423697      -13.8998575               2           3
   6.42266168E-05   649.018677       2.00546503       0.00000000       15.7527161      -13.9095364               2           3
   7.27169245E-05   648.850220       2.00549078       0.00000000       15.7630625      -13.9192591               2           3
   8.12419239E-05   648.681824       2.00551629       0.00000000       15.7734089      -13.9290237               2           3
   8.83797693E-05   648.513489       2.00554204       0.00000000       15.7837563      -13.9386749               2           3
   7.99091431E-05   648.345215       2.00556755       0.00000000       15.7941027      -13.9466105               2           3
   7.25733480E-05   648.177063       2.00559258       0.00000000       15.8044491      -13.9545298               2           3
   6.29145652E-05   648.009460       2.00561380       0.00000000       15.8147955      -13.9621162               2           3
   5.32222039E-05   647.841858       2.00563478       0.00000000       15.8251419      -13.9697475               2           3
   4.34882131E-05   647.674377       2.00565600       0.00000000       15.8354893      -13.9774227               2           3
   3.37141573E-05   647.506958       2.00567722       0.00000000       15.8458357      -13.9851427               2           3
   2.38994689E-05   647.339539       2.00569844       0.00000000       15.8561821      -13.9929132               2           3
   1.40423590E-05   647.172241       2.00571966       0.00000000       15.8665285      -14.0007248               2           3
   4.15096702E-06   647.005005       2.00574112       0.00000000       15.8768749      -14.0085812               2           3
   7.49320725E-06   912.556152       2.00957894       0.00000000       16.2183132       13.8057747               3           3
   1.87390888E-05   912.419189       2.00957513       0.00000000       16.2286606       13.8069639               3           3
   2.95663394E-05   912.282288       2.00957179       0.00000000       16.2390060       13.8082170               3           3
   4.00029785E-05   912.145264       2.00956845       0.00000000       16.2493534       13.8095369               3           3
   5.00722817E-05   912.008301       2.00956511       0.00000000       16.2597008       13.8109236               3           3
   5.97985418E-05   911.871216       2.00956202       0.00000000       16.2700462       13.8123770               3           3
   6.92015456E-05   911.734192       2.00955892       0.00000000       16.2803936       13.8138971               3           3
   7.82970528E-05   911.597168       2.00955606       0.00000000       16.2907391       13.8154821               3           3
   8.71101875E-05   911.460144       2.00955343       0.00000000       16.3010864       13.8171244               3           3
   9.56494914E-05   911.323059       2.00955057       0.00000000       16.3114338       13.8188353               3           3
   9.70693218E-05   911.186035       2.00954795       0.00000000       16.3217793       13.8200645               3           3
   8.80887892E-05   911.048950       2.00954533       0.00000000       16.3321266       13.8205347               3           3
   7.93583458E-05   910.911926       2.00954318       0.00000000       16.3424721       13.8210697               3           3
   7.08675070E-05   910.774780       2.00954080       0.00000000       16.3528194       13.8216724               3           3
   6.25960383E-05   910.637695       2.00953865       0.00000000       16.3631668       13.8223324               3           3
   5.45423136E-05   910.500610       2.00953650       0.00000000       16.3735123       13.8230629               3           3
   4.66876336E-05   910.363464       2.00953460       0.00000000       16.3838596       13.8238535               3           3
   3.90208224E-05   910.226379       2.00953269       0.00000000       16.3942051       13.8247061               3           3
   3.15386278E-05   910.089233       2.00953102       0.00000000       16.4045525       13.8256216               3           3
   2.57408101E-05   909.952026       2.00952935       0.00000000       16.4148998       13.8266687               3           3
   1.62861272E-06   816.470825       2.08867097       0.00000000       20.9260216      -19.1953297               3           4
   4.19108665E-06   816.142944       2.08875251       0.00000000       20.9363689      -19.2270775               3           4
   6.17679189E-06   815.823425       2.08882833       0.00000000       20.9467144      -19.2534542               3           4
   8.17650380E-06   815.504089       2.08890414       0.00000000       20.9570618      -19.2797737               3           4
   1.01938540E-05   815.184692       2.08897972       0.00000000       20.9674072      -19.3061352               3           4
   1.22254087E-05   814.865479       2.08905506       0.00000000       20.9777546      -19.3325195               3           4
   1.42742410E-05   814.546204       2.08913016       0.00000000       20.9881020      -19.3589687               3           4
   1.63384302E-05   814.227112       2.08920503       0.00000000       20.9984474      -19.3854523               3           4
   1.84189084E-05   813.908081       2.08927941       0.00000000       21.0087948      -19.4119720               3           4
   2.05142060E-05   813.589233       2.08935380       0.00000000       21.0191422      -19.4385300               3           4
   2.26270186E-05   813.270386       2.08942795       0.00000000       21.0294876      -19.4651356               3           4
   2.47556763E-05   812.951660       2.08950186       0.00000000       21.0398350      -19.4917850               3           4
   2.69021712E-05   812.632812       2.08957529       0.00000000       21.0501804      -19.5185432               3           4
   2.90629469E-05   812.314270       2.08964872       0.00000000       21.0605278      -19.5453796               3           4
   3.12415323E-05   811.995667       2.08972168       0.00000000       21.0708752      -19.5722580               3           4
   3.34366559E-05   811.677246       2.08979464       0.00000000       21.0812206      -19.5991802               3           4
   3.56485361E-05   811.358765       2.08986712       0.00000000       21.0915680      -19.6261406               3           4
   3.88749177E-05   811.083679       2.08993816       0.00000000       21.1019135      -19.6460094               3           4
   4.11192996E-05   810.814087       2.09000897       0.00000000       21.1122608      -19.6649990               3           4
   4.33783352E-05   810.544617       2.09007955       0.00000000       21.1226082      -19.6840038               3           4
   4.56516427E-05   810.275146       2.09015012       0.00000000       21.1329536      -19.7030392               3           4
   4.79394512E-05   810.005676       2.09022045       0.00000000       21.1433010      -19.7220879               3           4
   4.94210617E-05   809.736328       2.09029078       0.00000000       21.1536465      -19.7408371               3           4
   4.72039392E-05   809.466919       2.09036064       0.00000000       21.1639938      -19.7581081               3           4
   4.61806412E-05   809.201538       2.09042597       0.00000000       21.1743412      -19.7727699               3           4
   4.37058734E-05   808.936523       2.09049058       0.00000000       21.1846867      -19.7872314               3           4
   4.12143345E-05   808.671509       2.09055519       0.00000000       21.1950340      -19.8017368               3           4
   3.87069449E-05   808.406616       2.09061980       0.00000000       21.2053795      -19.8162632               3           4
   3.61818566E-05   808.141663       2.09068418       0.00000000       21.2157269      -19.8308258               3           4
   3.36376943E-05   807.876648       2.09074855       0.00000000       21.2260742      -19.8454266               3           4
   3.10794967E-05   807.611816       2.09081292       0.00000000       21.2364197      -19.8600483               3           4
   2.85026072E-05   807.346863       2.09087729       0.00000000       21.2467670      -19.8747082               3           4
   2.59081971E-05   807.081970       2.09094143       0.00000000       21.2571125      -19.8893986               3           4
   2.32968050E-05   806.817078       2.09100556       0.00000000       21.2674599      -19.9041214               3           4
   2.06657242E-05   806.552124       2.09106946       0.00000000       21.2778072      -19.9200153               3           4
   1.80219940E-05   806.287354       2.09113312       0.00000000       21.2881527      -19.9364967               3           4
   1.53590790E-05   806.022461       2.09119678       0.00000000       21.2985001      -19.9530182               3           4
   1.26804543E-05   805.757568       2.09126043       0.00000000       21.3088455      -19.9695644               3           4
   1.16365081E-05   985.492798       2.09755492       0.00000000       21.3191929       19.8538456               4           4
   1.37221768E-05   985.227905       2.09767962       0.00000000       21.3295403       19.8674431               4           4
   1.57367504E-05   984.963135       2.09780431       0.00000000       21.3398857       19.8810730               4           4
   1.76846788E-05   984.698242       2.09792900       0.00000000       21.3502331       19.8947372               4           4
   1.95690882E-05   984.433411       2.09805322       0.00000000       21.3605785       19.9084263               4           4
   2.13924195E-05   984.168640       2.09817767       0.00000000       21.3709259       19.9221439               4           4
   2.31613085E-05   983.903748       2.09830213       0.00000000       21.3812733       19.9358978               4           4
   2.48771776E-05   983.638916       2.09842634       0.00000000       21.3916187       19.9503651               4           4
   2.65409035E-05   983.374146       2.09855056       0.00000000       21.4019661       19.9653873               4           4
   2.81578814E-05   983.109253       2.09867501       0.00000000       21.4123116       19.9804459               4           4
   5.99700434E-06   1072.85791       2.09873247       0.00000000       21.4226589       19.9870396               4           4
   1.46838784E-05   1072.60706       2.09877777       0.00000000       21.4330063       19.9933090               4           4
   2.22834205E-05   1072.35168       2.09882140       0.00000000       21.4433517       20.0023403               4           4
   2.96286835E-05   1072.09607       2.09886503       0.00000000       21.4536991       20.0114479               4           4
   4.38068582E-06   865.319397       2.19132829       0.00000000       24.8163471      -24.3877716               4           5
   4.43446561E-06   865.027100       2.19140959       0.00000000       24.8266945      -24.3833580               4           5
   4.54472683E-06   864.734924       2.19148588       0.00000000       24.8370399      -24.3727570               4           5
   4.65530366E-06   864.442932       2.19156218       0.00000000       24.8473873      -24.3621635               4           5
   4.76596051E-06   864.151245       2.19163871       0.00000000       24.8577347      -24.3516178               4           5
   4.87688067E-06   863.859741       2.19171524       0.00000000       24.8680801      -24.3410835               4           5
   4.98789450E-06   863.568665       2.19179177       0.00000000       24.8784275      -24.3305874               4           5
   5.09907613E-06   863.277832       2.19186878       0.00000000       24.8887749      -24.3201237               4           5
   5.21040101E-06   862.987427       2.19194579       0.00000000       24.8991203      -24.3096867               4           5
   5.32191279E-06   862.697327       2.19202280       0.00000000       24.9094677      -24.2992706               4           5
   5.43356873E-06   862.407654       2.19210005       0.00000000       24.9198132      -24.2888832               4           5
   5.54534836E-06   862.118469       2.19217753       0.00000000       24.9301605      -24.2785282               4           5
   5.65724758E-06   861.829590       2.19225502       0.00000000       24.9405079      -24.2682037               4           5
   5.76928824E-06   861.541321       2.19233274       0.00000000       24.9508533      -24.2579021               4           5
   5.88140983E-06   861.253540       2.19241047       0.00000000       24.9612007      -24.2476368               4           5
   5.99373743E-06   860.966248       2.19248843       0.00000000       24.9715462      -24.2373829               4           5
   6.10613142E-06   860.679504       2.19256663       0.00000000       24.9818935      -24.2271671               4           5
   6.21860136E-06   860.393311       2.19264483       0.00000000       24.9922409      -24.2169857               4           5
   6.33811624E-06   860.107727       2.19272399       0.00000000       25.0025864      -24.2077274               4           5
   6.45117052E-06   859.822754       2.19280314       0.00000000       25.0129337      -24.1986237               4           5
   6.56418842E-06   859.538391       2.19288254       0.00000000       25.0232792      -24.1895676               4           5
   6.47764364E-06   859.257080       2.19295883       0.00000000       25.0336266      -24.1790218               4           5
   6.59389707E-06   858.976562       2.19303536       0.00000000       25.0439739      -24.1684475               4           5
   6.71021144E-06   858.696716       2.19311190       0.00000000       25.0543194      -24.1579075               4           5
   6.82659993E-06   858.417480       2.19318867       0.00000000       25.0646667      -24.1473980               4           5
   6.94305390E-06   858.138977       2.19326568       0.00000000       25.0750122      -24.1369267               4           5
   7.05968068E-06   857.861145       2.19334245       0.00000000       25.0853596      -24.1264629               4           5
   7.17630064E-06   857.584045       2.19341993       0.00000000       25.0957069      -24.1160450               4           5
   7.29310159E-06   857.307617       2.19349718       0.00000000       25.1060524      -24.1056423               4           5
   7.40992664E-06   857.031921       2.19357467       0.00000000       25.1163998      -24.0952759               4           5
   7.52685719E-06   856.756897       2.19365215       0.00000000       25.1267452      -24.0849304               4           5
   7.64392007E-06   856.482605       2.19372988       0.00000000       25.1370926      -24.0746136               4           5
   7.76102661E-06   856.209167       2.19380760       0.00000000       25.1474400      -24.0643215               4           5
   7.87819135E-06   855.936340       2.19388580       0.00000000       25.1577854      -24.0540657               4           5
   7.99552708E-06   855.664124       2.19396377       0.00000000       25.1681328      -24.0438251               4           5
   8.11285190E-06   855.392761       2.19404197       0.00000000       25.1784782      -24.0336266               4           5
   8.23030950E-06   855.122070       2.19412041       0.00000000       25.1888256      -24.0234451               4           5
   8.34781986E-06   854.852051       2.19419909       0.00000000       25.1991730      -24.0132999               4           5
   8.46548573E-06   854.582764       2.19427752       0.00000000       25.2095184      -24.0031681               4           5
   8.58317617E-06   854.314148       2.19435644       0.00000000       25.2198658      -23.9930725               4           5
   8.70092390E-06   854.046265       2.19443536       0.00000000       25.2302113      -23.9830074               4           5
   8.81881897E-06   853.778931       2.19451427       0.00000000       25.2405586      -23.9729652               4           5
   8.93673769E-06   853.512390       2.19459367       0.00000000       25.2509060      -23.9629555               4           5
   9.05480920E-06   853.246399       2.19467282       0.00000000       25.2612514      -23.9529667               4           5
   9.17294437E-06   852.981140       2.19475245       0.00000000       25.2715988      -23.9430027               4           5
   9.29120051E-06   852.716431       2.19483185       0.00000000       25.2819443      -23.9330673               4           5
   9.40954124E-06   852.452332       2.19491148       0.00000000       25.2922916      -23.9231606               4           5
   9.52789469E-06   852.188843       2.19499159       0.00000000       25.3026390      -23.9132881               4           5
   9.64637456E-06   851.925964       2.19507146       0.00000000       25.3129845      -23.9034386               4           5
   9.76497267E-06   851.663635       2.19515157       0.00000000       25.3233318      -23.8936100               4           5
   9.92521927E-06   851.401855       2.19523191       0.00000000       25.3336773      -23.8842468               4           5
   1.00459602E-05   851.140564       2.19532323       0.00000000       25.3440247      -23.8966446               4           5
   1.01665009E-05   850.879883       2.19541454       0.00000000       25.3543720      -23.9090500               4           5
   1.02870008E-05   850.619690       2.19550562       0.00000000       25.3647175      -23.9214611               4           5
   1.04073897E-05   850.359924       2.19559669       0.00000000       25.3750648      -23.9338856               4           5
   1.05276231E-05   850.100647       2.19568777       0.00000000       25.3854122      -23.9463158               4           5
   1.06477282E-05   849.841858       2.19577885       0.00000000       25.3957577      -23.9587555               4           5
   1.07677151E-05   849.583496       2.19586968       0.00000000       25.4061050      -23.9711990               4           5
   1.08876111E-05   849.325562       2.19596052       0.00000000       25.4164505      -23.9836502               4           5
   1.10074479E-05   849.068054       2.19605136       0.00000000       25.4267979      -23.9961090               4           5
   1.11270929E-05   848.810913       2.19614220       0.00000000       25.4371452      -24.0085793               4           5
   1.12466660E-05   848.554138       2.19623280       0.00000000       25.4474907      -24.0210552               4           5
   1.13662099E-05   848.297791       2.19632339       0.00000000       25.4578381      -24.0334892               4           5
   1.14862032E-05   848.042725       2.19641137       0.00000000       25.4681835      -24.0452995               4           5
   1.16060501E-05   847.788086       2.19649959       0.00000000       25.4785309      -24.0571194               4           5
   1.17257832E-05   847.533569       2.19658756       0.00000000       25.4888783      -24.0689507               4           5
   1.18454827E-05   847.279480       2.19667554       0.00000000       25.4992237      -24.0807858               4           5
   1.18522157E-05   846.940369       2.19677496       0.00000000       25.5095711      -24.1057320               4           5
   1.20860477E-05   846.588440       2.19687557       0.00000000       25.5199165      -24.1326408               4           5
   1.23195432E-05   846.236572       2.19697642       0.00000000       25.5302639      -24.1595592               4           5
   1.25528741E-05   845.884521       2.19707656       0.00000000       25.5406113      -24.1864967               4           5
   1.27859030E-05   845.532288       2.19717669       0.00000000       25.5509567      -24.2134476               4           5
   1.30188337E-05   845.179993       2.19727659       0.00000000       25.5613041      -24.2404099               4           5
   1.32513296E-05   844.827454       2.19737625       0.00000000       25.5716496      -24.2673779               4           5
   1.34837046E-05   844.474792       2.19747543       0.00000000       25.5819969      -24.2943649               4           5
   1.37157749E-05   844.121948       2.19757462       0.00000000       25.5923443      -24.3213539               4           5
   1.39476506E-05   843.768738       2.19767332       0.00000000       25.6026897      -24.3483658               4           5
   1.41790988E-05   843.415344       2.19777179       0.00000000       25.6130371      -24.3753796               4           5
   1.44104715E-05   843.061707       2.19787002       0.00000000       25.6233826      -24.4023399               4           5
   1.46414577E-05   842.707764       2.19796801       0.00000000       25.6337299      -24.4292984               4           5
   1.48721056E-05   842.353516       2.19806576       0.00000000       25.6440773      -24.4562626               4           5
   1.51025406E-05   841.998840       2.19816303       0.00000000       25.6544228      -24.4832458               4           5
   1.30836061E-05   931.645813       2.19824052       0.00000000       25.6647701      -24.5091743               4           5
   1.45702024E-05   931.299255       2.19824553       0.00000000       25.6751156      -24.5312748               4           5
   1.60561085E-05   930.952148       2.19825053       0.00000000       25.6854630      -24.5534134               4           5
   1.63632631E-05   930.631775       2.19826007       0.00000000       25.6958103      -24.5732384               4           5
   1.78828468E-05   930.333862       2.19827342       0.00000000       25.7061558      -24.5911045               4           5
   1.94023232E-05   930.035645       2.19828677       0.00000000       25.7165031      -24.6090107               4           5
   2.09203608E-05   929.737183       2.19829988       0.00000000       25.7268486      -24.6270046               4           5
   2.24381583E-05   929.438171       2.19831276       0.00000000       25.7371960      -24.6450329               4           5
   2.39549317E-05   929.138977       2.19832587       0.00000000       25.7475433      -24.6630840               4           5
   2.54715796E-05   928.839172       2.19833851       0.00000000       25.7578888      -24.6811714               4           5
   2.70231012E-05   928.539185       2.19834852       0.00000000       25.7682362      -24.6991882               4           5
   2.85646056E-05   928.238892       2.19835687       0.00000000       25.7785816      -24.7171917               4           5
   3.01058244E-05   927.938049       2.19836521       0.00000000       25.7889290      -24.7352295               4           5
   3.16448022E-05   927.636841       2.19837356       0.00000000       25.7992764      -24.7532730               4           5
   3.31840747E-05   927.335205       2.19838166       0.00000000       25.8096218      -24.7713566               4           5
   3.38463178E-05   927.033203       2.19838977       0.00000000       25.8199692      -24.7890015               4           5
   3.22287888E-05   926.730591       2.19839787       0.00000000       25.8303146      -24.8054714               4           5
   3.06114598E-05   926.427612       2.19840574       0.00000000       25.8406620      -24.8219681               4           5
   2.89942927E-05   926.124023       2.19841361       0.00000000       25.8510094      -24.8384972               4           5
   2.73773658E-05   925.820129       2.19842148       0.00000000       25.8613548      -24.8550549               4           5
   2.57607535E-05   925.515686       2.19842887       0.00000000       25.8717022      -24.8716354               4           5
   2.41446942E-05   925.210754       2.19843650       0.00000000       25.8820496      -24.8882504               4           5
   2.25294007E-05   924.905334       2.19844413       0.00000000       25.8923950      -24.9048882               4           5
   2.09134869E-05   924.599304       2.19845128       0.00000000       25.9027424      -24.9215565               4           5
   1.92981461E-05   924.292908       2.19845867       0.00000000       25.9130878      -24.9382553               4           5
   1.76833055E-05   923.985901       2.19846582       0.00000000       25.9234352      -24.9556465               4           5
   1.60689033E-05   923.678406       2.19847250       0.00000000       25.9337826      -24.9739628               4           5
   1.44549367E-05   923.370361       2.19847941       0.00000000       25.9441280      -24.9923038               4           5
   1.28416332E-05   923.061707       2.19848585       0.00000000       25.9544754      -25.0106716               4           5
   1.33722451E-05   1102.75269       2.20626616       0.00000000       25.9648209       24.8699512               5           5
   1.45375716E-05   1102.44299       2.20634437       0.00000000       25.9751682       24.8855190               5           5
   1.56671194E-05   1102.13281       2.20642233       0.00000000       25.9855156       24.9011211               5           5
   1.67617327E-05   1101.82214       2.20650029       0.00000000       25.9958611       24.9167519               5           5
   1.78237333E-05   1101.51099       2.20657802       0.00000000       26.0062084       24.9324036               5           5
   1.88547419E-05   1101.19934       2.20665574       0.00000000       26.0165539       24.9484844               5           5
   1.98552116E-05   1100.88708       2.20673370       0.00000000       26.0269012       24.9653931               5           5
   2.08275160E-05   1100.57446       2.20681119       0.00000000       26.0372486       24.9823322               5           5
   2.17585803E-05   1100.26392       2.20688677       0.00000000       26.0475941       24.9976864               5           5
   2.26531192E-05   1099.95642       2.20695925       0.00000000       26.0579414       25.0109482               5           5
   2.35237367E-05   1099.64844       2.20703173       0.00000000       26.0682869       25.0242462               5           5
   2.43708218E-05   1099.34021       2.20710421       0.00000000       26.0786343       25.0375786               5           5
   2.51956935E-05   1099.03149       2.20717645       0.00000000       26.0889816       25.0509434               5           5
   2.59996068E-05   1098.72241       2.20724869       0.00000000       26.0993271       25.0643406               5           5
   2.67826163E-05   1098.41296       2.20732093       0.00000000       26.1096745       25.0777740               5           5
   2.75460188E-05   1098.10327       2.20739317       0.00000000       26.1200199       25.0912437               5           5
   2.82905748E-05   1097.79321       2.20746517       0.00000000       26.1303673       25.1047478               5           5
   2.90166081E-05   1097.48315       2.20753717       0.00000000       26.1407146       25.1182880               5           5
   2.92863861E-05   1097.17273       2.20760918       0.00000000       26.1510601       25.1315422               5           5
   2.82910241E-05   1096.86230       2.20768094       0.00000000       26.1614075       25.1439152               5           5
   2.73148580E-05   1096.55176       2.20775270       0.00000000       26.1717529       25.1563206               5           5
   2.63578586E-05   1096.24146       2.20782471       0.00000000       26.1821003       25.1687641               5           5
   2.54184215E-05   1095.93103       2.20789623       0.00000000       26.1924477       25.1812401               5           5
   2.44965413E-05   1095.62085       2.20796800       0.00000000       26.2027931       25.1937504               5           5
   2.35914922E-05   1095.31091       2.20803952       0.00000000       26.2131405       25.2062950               5           5
   2.27026867E-05   1095.00134       2.20811129       0.00000000       26.2234859       25.2188740               5           5
   2.18294736E-05   1094.69202       2.20818257       0.00000000       26.2338333       25.2314873               5           5
   2.09718874E-05   1094.38330       2.20825410       0.00000000       26.2441807       25.2441349               5           5
   2.00712584E-05   1094.07532       2.20832539       0.00000000       26.2545261       25.2568035               5           5
   1.92929219E-05   1093.77649       2.20839524       0.00000000       26.2648735       25.2690830               5           5
   1.85274366E-05   1093.47827       2.20846486       0.00000000       26.2752190       25.2813950               5           5
   1.77738275E-05   1093.18091       2.20853448       0.00000000       26.2855663       25.2937374               5           5
   1.70321327E-05   1092.88440       2.20860386       0.00000000       26.2959137       25.3061714               5           5
   1.63021359E-05   1092.58899       2.20867348       0.00000000       26.3062592       25.3186321               5           5
   1.55833259E-05   1092.29480       2.20874286       0.00000000       26.3166065       25.3311291               5           5
   1.48752315E-05   1092.00183       2.20881224       0.00000000       26.3269520       25.3436546               5           5
   1.41779574E-05   1091.71008       2.20888138       0.00000000       26.3372993       25.3562069               5           5
   1.39233125E-05   1091.42908       2.20894790       0.00000000       26.3476467       25.3667622               5           5
   1.34665261E-05   1091.20642       2.20901299       0.00000000       26.3579922       25.3703461               5           5
   1.30144626E-05   1090.98499       2.20907831       0.00000000       26.3683395       25.3739491               5           5
   1.25667339E-05   1090.76440       2.20914340       0.00000000       26.3786869       25.3775673               5           5
   1.21236953E-05   1090.54480       2.20920873       0.00000000       26.3890324       25.3812084               5           5
   1.16848541E-05   1090.32642       2.20927382       0.00000000       26.3993797       25.3848667               5           5
   1.12504240E-05   1090.10913       2.20933914       0.00000000       26.4097252       25.3885460               5           5
   1.08200311E-05   1089.89294       2.20940447       0.00000000       26.4200726       25.3922405               5           5
   1.03937773E-05   1089.67786       2.20946980       0.00000000       26.4304199       25.3959522               5           5
   9.97170446E-06   1089.46411       2.20953536       0.00000000       26.4407654       25.3996849               5           5
   4.94066262E-06   1052.26025       2.31977415       0.00000000       29.7516804      -28.1693764               5           6
   5.10667132E-06   1052.05273       2.31990170       0.00000000       29.7620277      -28.1851768               5           6
   5.27235306E-06   1051.84570       2.32002902       0.00000000       29.7723751      -28.2009830               5           6
   5.43778515E-06   1051.63904       2.32015634       0.00000000       29.7827206      -28.2167988               5           6
   5.60289891E-06   1051.43274       2.32028365       0.00000000       29.7930679      -28.2326241               5           6
   5.76772391E-06   1051.22705       2.32041049       0.00000000       29.8034153      -28.2484493               5           6
   5.93244931E-06   1051.02148       2.32053733       0.00000000       29.8137608      -28.2642937               5           6
   6.09685003E-06   1050.81653       2.32066417       0.00000000       29.8241081      -28.2801418               5           6
   2.89632794E-06   1139.44507       2.32114148       0.00000000       29.8965340      -28.3740311               5           6
   7.30861757E-06   1139.25195       2.32120347       0.00000000       29.9068813      -28.3868809               5           6
   1.17635873E-05   1139.05933       2.32126546       0.00000000       29.9172268      -28.3997478               5           6
   1.62666111E-05   1138.86682       2.32132697       0.00000000       29.9275742      -28.4126301               5           6
   2.08096790E-05   1138.67480       2.32138848       0.00000000       29.9379196      -28.4255257               5           6
   2.08288820E-05   1138.48315       2.32145000       0.00000000       29.9482670      -28.4377804               5           6
   1.61548705E-05   1138.29175       2.32151151       0.00000000       29.9586143      -28.4493732               5           6
   1.14298937E-05   1138.10083       2.32157278       0.00000000       29.9689598      -28.4609871               5           6
   6.65926427E-06   1137.91003       2.32163429       0.00000000       29.9793072      -28.4726181               5           6
   2.23154029E-06   1137.71130       2.32169557       0.00000000       29.9896526      -28.4858284               5           6
