# Supplementary material for: Spatial diversity processing mechanism based on the distributed underwater acoustic communication system
Source: PLoS One. 2024 Jan 2;19(1):e0296117. doi: 10.1371/journal.pone.0296117 (PMC10760719; doi:10.1371/journal.pone.0296117)
Supplement: S1 File — (https://doi.org/10.6084/m9.figshare.23995809.v2). (ZIP) [file pone.0296117.s001.zip › code/DFE-PLL-MSIRC/Simulation/qpsk_diversity.m]

clear all;
clc;
fs=100e3;
fc=10e3;
fb=1e3;%sps£¨symbol per second£©
N=50000;
t=1/fs*(1:N*fs/fb/2);

% bandpass
fir_n=64;
fband=6000;
fp_bandpass=[fc-0.5*fband fc+0.5*fband];
wn_bandpass=fp_bandpass*2/fs;
b_bandpass=fir1(fir_n-1,wn_bandpass,'bandpass'); 
% lowpass
fir_n=64;
fband=6000;
fp_lowpass=[fband];
wn_lowpass=fp_lowpass*2/fs;
b_lowpass=fir1(fir_n-1,wn_lowpass,'low'); 

data2=2*randi([0,1],1,N)-1;
datarec=data2;

%QPSK
dataI1=zeros(1,length(data2)/2);
dataQ1=zeros(1,length(data2)/2);
for i=1:length(data2)
    if (mod(i,2)~=0)  
        dataI1(floor(i/2)+1)=data2(i);
    else
        dataQ1(i/2)=data2(i);
    end
end

datai2=dataI1+1j*dataQ1;
data=datai2;

for i=1:fs/fb-1
    data=[data;datai2];
end
data=reshape(data,1,fs/fb*length(data));
dataI=real(data);
dataQ=imag(data);

emit=dataI.*cos(2*pi*fc*t)-dataQ.*sin(2*pi*fc*t);
plot(emit);


SNR=[-10:2:15]
SNR_r=10.^(SNR./10);
figure;
for multinum=1:6         
    for snr=1:length(SNR)
        for loop=1:10   
            for multi=1:multinum

                channel=read_arr('1.arr',multi);
                A=channel.Amp;
                time_delay=channel.Delay+channel.Phase/2/pi*(fs/fc);
              
                datain=multipath(emit,fs,A,time_delay);
                
                datain2(multi,:)=awgn(datain,SNR(snr),'measured');
              
                datain=filter(b_bandpass,1,datain2(multi,:));
              
                o_cos=cos(2*pi*fc*t);
                o_sin=sin(2*pi*fc*t);
                lpfouti=filter(b_lowpass,1,datain.*o_cos);
                lpfoutq=filter(b_lowpass,1,datain.*o_sin);

                lpfout=lpfouti+1j*lpfoutq;
                dataout=gardneri(lpfout,fs,fb);
                dataout=dataout(1:N/2-1);
                
                equin(multi,:)=dataout;
            end
            
            p=50;  
            p2=100;
            lamt=0.995;
            delt=0.0001;
            n_end=1000;
            clear w pp pai kar ipusl;
            for multi=1:multinum
                w(multi,:,:)=zeros(2*p+p2);
                pp(multi,:,:,p-1)=delt^(-1)*eye(2*p+p2);
                pai(multi,:,:)=zeros(2*p+p2);
                kar(multi,:,:)=zeros(2*p+p2);
                ipusl(multi,:)=zeros(1,2*p+p2);
                
            end
            yy=zeros(1,length(dataout));
            dd=datai2;            

    c1=2^(-3);
    c2=2^(-11);

    pd=zeros(1,N/2);

    freq=zeros(1,N/2);

    dfreq=0;       
    temp=0;        

            for n=p:N/2-p2-1
            
                for multi=1:multinum
                    if multi==1
                        yd=sign(real(yy(n:-1:n-p+1)))+1j*sign(imag(yy(n:-1:n-p+1)));
                    else
                        yd=[yd;sign(real(yy(n:-1:n-p+1)))+1j*sign(imag(yy(n:-1:n-p+1)))];
                    end
                end
              
                data=[equin(1:multinum,n+p2:-1:n-p+1),yd].';%*exp(1)^(-1j*mod(freq(n-1),2*pi));
                if n<=n_end
                    for multi=1:multinum
                        pai(multi,:,n)=squeeze(pp(multi,:,:,n-1))*data(:,multi);
                        kar(multi,:,n)=squeeze(pai(multi,:,n))/(lamt+(data(:,multi))'*squeeze(pai(multi,:,n)).');
                        ipusl(multi,n)=dd(n)-conj(w(multi,:,n-1))*data(:,multi);
                        w(multi,:,n)=w(multi,:,n-1)+kar(multi,:,n)*conj(ipusl(multi,n));
                        
                        pp(multi,:,:,n)=lamt^(-1)*squeeze(pp(multi,:,:,n-1))-lamt^(-1)*kar(multi,:,n).'*(data(:,multi))'*squeeze(pp(multi,:,:,n-1));
                        data2(multi,n)=conj(w(multi,:,n))*data(:,multi);
                        pd(n)=(real(dd(n))*imag(yy(n))-imag(dd(n))*real(yy(n)))/(sqrt(2)*abs(yy(n)));
                    end
                    yy(n)=sum(mean((abs(ones(1,n-p+1)./ipusl(multi,p:n))).^2).*data2(:,n),1);
                  
                    pd(n)=(sign(real(yy(n)))*imag(yy(n))-sign(imag(yy(n)))*real(yy(n)))/(sqrt(2)*abs(yy(n)));
                else
                    for multi=1:multinum
                        data2(multi,n)=conj(w(multi,:,n_end))*data(:,multi);
                        ipusl(multi,n)=sign(conj(w(multi,:,n_end))*data(:,multi))-conj(w(multi,:,n_end))*data(:,multi);
                    end
                   yy(n)=sum(mean((abs(ones(1,n-p+1)./ipusl(multi,p:n))).^2).*data2(:,n),1);
                  
                end
                dfreq(n) = c1*pd(n)+temp;
                temp = temp+c2*pd(n);
                freq(n)=freq(n-1)+dfreq(n);
                freqtmp=freq(n);
            end
            
            odata2=datai2;
            odata=reshape([real(odata2);imag(odata2)],[1,length(odata2)*2]);
            
            result2=yy;
            result3=[real(result2);imag(result2)];
            result=sign(reshape(result3,[1,length(result2)*2]));
         
            err2=0;
            for i=n_end*2:N-2*p2-2
                if(sign(result(i))~=odata(i))
                    err2=err2+1;
                end
            end
            BER1(loop,snr)=err2/N;
        end

        BER(multi,snr)=squeeze(sum(BER1(:,snr),1)/loop);
    end
    
    semilogy(SNR,BER(multi,:),'o-');
    hold on
end

SNR_r=10.^(SNR./10);
BER_theory=0.5*erfc(sqrt(SNR_r));erfc

grid on;
xlabel('Eb/No, dB');ylabel('Bit Error Rate');grid on;
legend('nT=1,nR=1','nT=1,nR=2','nT=1,nR=3','nT=1,nR=4','nT=1,nR=5','nT=1,nR=6');
