# Supplementary material for: Spatial diversity processing mechanism based on the distributed underwater acoustic communication system
Source: PLoS One. 2024 Jan 2;19(1):e0296117. doi: 10.1371/journal.pone.0296117 (PMC10760719; doi:10.1371/journal.pone.0296117)
Supplement: S1 File — (https://doi.org/10.6084/m9.figshare.23995809.v2). (ZIP) [file pone.0296117.s001.zip › code/DFE-PLL-MSIRC/Simulation/read_arr.m]

function Result=read_arr(ARRFile,multi)
fid = fopen( ARRFile, 'r');	% open the file

if ( fid == -1 )
    error( 'file cannot be opened' )
end

ArrType  = fgetl( fid );   % 2D or 3D format?

freq = fscanf( fid, '%f',  1  );

Nsd     = fscanf( fid, '%i',  1  );   % number of source   depths
Pos1.s.z   = fscanf( fid, '%f', Nsd    );   % source   depths

Nrd     = fscanf( fid, '%i',  1  );   % number of receiver depths
Pos1.r.z   = fscanf( fid, '%f', Nrd    );   % receiver depths

Nrr     = fscanf( fid, '%i',  1  );   % number of receiver ranges
Pos1.r.range   = fscanf( fid, '%f', Nrr    );   % receiver ranges


if(multi>Nrr)
     error( 'file cannot be opened' )
end
% loop to read all the arrival info (delay and amplitude)

% Arr.A         = zeros( Nrr, Narrmx);
% Arr.delay     = zeros( Nrr, Narrmx);
% Arr.SrcAngle  = zeros( Nrr, Narrmx);
% Arr.RcvrAngle = zeros( Nrr, Narrmx);
% Arr.NumTopBnc = zeros( Nrr, Narrmx);
% Arr.NumBotBnc = zeros( Nrr, Narrmx);

Narrmx2 = fscanf( fid, '%i', 1 );  % max. number of arrivals to follow
for ir=1:Nrr
    Narr = fscanf( fid, '%i', 1 );	% number of arrivals
    Arr(ir).Narr = Narr;
    
    if Narr > 0   % do we have any arrivals?
        da = fscanf( fid, '%f', [ 8, Narr ] );
        %Narr = min( Narr, Narrmx ); % we'll keep no more than Narrmx values
        Arr( ir).Narr = Narr;
        
       % Arr(ir).A(          1:Narr) = da( 1, 1:Narr ) .* exp( 1j * da( 2, 1:Narr ) * pi/180);
        Arr(ir).A(          1:Narr) = da( 1, 1:Narr );
        Arr(ir).Phase(      1:Narr) = da( 2, 1:Narr )* pi/180;
        Arr(ir).delay(      1:Narr) = da( 3, 1:Narr ) + 1i * da( 4, 1:Narr );
        Arr(ir).SrcAngle(   1:Narr) = da( 5, 1:Narr );
        Arr(ir).RcvrAngle(  1:Narr) = da( 6, 1:Narr );
        Arr(ir).NumTopBnc(  1:Narr) = da( 7, 1:Narr );
        Arr(ir).NumBotBnc(  1:Narr) = da( 8, 1:Narr );
    end
    
end

    Result.Amp=Arr(multi).A;
    Result.Phase=Arr(multi).A;  
    Result.Delay=Arr(multi).delay;
fclose( fid );
