# Supplementary material for: Spatial diversity processing mechanism based on the distributed underwater acoustic communication system
Source: PLoS One. 2024 Jan 2;19(1):e0296117. doi: 10.1371/journal.pone.0296117 (PMC10760719; doi:10.1371/journal.pone.0296117)
Supplement: S1 File — (https://doi.org/10.6084/m9.figshare.23995809.v2). (ZIP) [file pone.0296117.s001.zip › code/DFE-PLL-MSIRC/Simulation/Steep Hill.arr]

 '2D'
   10000.000000000000     
           1   80.0000000    
           1   20.0000000    
           6   200.000000       800.000000       1500.00000       2100.00000       2600.00000       2900.00000    
         123
           3
   2.95692962E-03   180.000000      0.144842684       0.00000000      -26.6476974       26.0582695               1           0
   8.43699789E-04   180.000000      0.144843787       0.00000000      -26.6373520       26.0476971               1           0
   4.68342984E-03   0.00000000      0.135800004       0.00000000      -17.5068588      -16.6001511               0           0
          11
   1.33461663E-05   185.405258      0.603634000       0.00000000      -29.5137100      -28.9869919               1           1
   3.87303182E-04   185.410660      0.603634894       0.00000000      -29.5033627      -28.9763641               1           1
   2.68175034E-04   180.000000      0.524058104       0.00000000      -8.89291286       6.87582207               1           0
   5.37357060E-04   180.000000      0.524054110       0.00000000      -8.88256550       6.86326027               1           0
   7.26567814E-04   180.000000      0.524050117       0.00000000      -8.87221909       6.85056639               1           0
   4.57053480E-04   180.000000      0.524046063       0.00000000      -8.86187267       6.83715057               1           0
   1.87015365E-04   180.000000      0.524041951       0.00000000      -8.85152626       6.82372427               1           0
   9.58344201E-04   0.00000000      0.521687567       0.00000000      -6.98171711      -4.12005806               0           0
   1.07880938E-03   35.5985641      0.561721683       0.00000000       19.5904560      -18.7913494               0           1
   3.61293991E-04   201.375427      0.570160508       0.00000000       22.1986542       21.4806480               1           1
   3.66908003E-04   201.318054      0.570155978       0.00000000       22.2090015       21.4911900               1           1
          33
   3.22138512E-05   370.905029       1.13196719       0.00000000      -29.4309368      -28.8722496               2           2
   1.32149231E-04   370.916046       1.13196242       0.00000000      -29.4205894      -28.8617039               2           2
   3.95659190E-05   370.927094       1.13195765       0.00000000      -29.4102440      -28.8507271               2           2
   1.24556507E-04   403.281250       1.03402507       0.00000000      -18.0496635       17.1320705               2           1
   2.82406952E-04   403.331635       1.03401589       0.00000000      -18.0393162       17.1217461               2           1
   3.54085001E-04   403.381989       1.03400671       0.00000000      -18.0289707       17.1112652               2           1
   1.95551460E-04   403.432373       1.03399754       0.00000000      -18.0186234       17.1003761               2           1
   3.63119143E-05   403.482697       1.03398824       0.00000000      -18.0082779       17.0894871               2           1
   2.36048127E-05   230.361679       1.02678752       0.00000000      -16.5700989      -15.5871487               1           1
   2.52324477E-04   230.410477       1.02678585       0.00000000      -16.5597515      -15.5761375               1           1
   3.91377544E-04   230.459244       1.02678406       0.00000000      -16.5494041      -15.5649900               1           1
   1.63055112E-04   230.508011       1.02678227       0.00000000      -16.5390587      -15.5532808               1           1
   1.39911072E-06   270.000000      0.977383196       0.00000000      -6.76151037       3.71256137               1           0
   1.92268679E-04   270.000000      0.977404177       0.00000000      -6.75116396       3.70476675               1           0
   1.89552797E-04   270.000000      0.977425396       0.00000000      -6.74081755       3.69142866               1           0
   1.51289394E-04   180.000000      0.977415621       0.00000000      -6.73047066       3.67249036               1           0
   1.25200444E-04   180.000000      0.977405488       0.00000000      -6.72012424       3.65348339               1           0
   9.90858316E-05   180.000000      0.977395296       0.00000000      -6.70977736       3.63440681               1           0
   7.29174280E-05   180.000000      0.977384925       0.00000000      -6.69943094       3.61525679               1           0
   4.66745332E-05   180.000000      0.977374434       0.00000000      -6.68908453       3.59603739               1           0
   2.03215641E-05   180.000000      0.977363765       0.00000000      -6.67873764       3.57674265               1           0
   3.43510590E-04   0.00000000      0.976048470       0.00000000      -6.10976791      -2.35053968               0           0
   7.12904031E-04   80.8836136       1.00526440       0.00000000       9.86053276      -8.10050774               0           1
   5.33209066E-04   252.341812       1.00941765       0.00000000       11.7796173       10.3451843               1           1
   8.77713974E-05   203.890411       1.08562136       0.00000000       24.2990170      -23.6469822               1           2
   1.93609420E-04   203.828552       1.08562541       0.00000000       24.3093643      -23.6581211               1           2
   1.28968473E-04   203.766983       1.08562946       0.00000000       24.3197098      -23.6688633               1           2
   2.30623918E-05   203.705734       1.08563340       0.00000000       24.3300571      -23.6795082               1           2
   3.84414088E-05   378.058502       1.09601796       0.00000000       25.5923443       24.9490108               2           2
   1.08138192E-04   378.024017       1.09603024       0.00000000       25.6026897       24.9596176               2           2
   1.57566290E-04   377.989655       1.09604239       0.00000000       25.6130371       24.9701653               2           2
   8.79935324E-05   377.955475       1.09605455       0.00000000       25.6233826       24.9803410               2           2
   1.88125778E-05   377.921448       1.09606683       0.00000000       25.6337299       24.9905148               2           2
          35
   1.52588356E-04   496.399689       1.48690677       0.00000000      -21.8779106      -21.1244659               2           2
   5.34027873E-04   516.145264       1.41232622       0.00000000      -13.1557169       11.8752518               2           1
   6.45051987E-05   251.163345       1.40731800       0.00000000      -12.0486288      -10.6507521               1           1
   1.58649535E-04   251.210022       1.40731549       0.00000000      -12.0382824      -10.6390333               1           1
   2.52538011E-04   251.256653       1.40731287       0.00000000      -12.0279360      -10.6273155               1           1
   1.95091634E-04   251.303314       1.40731025       0.00000000      -12.0175896      -10.6145267               1           1
   1.01466649E-04   251.349960       1.40730762       0.00000000      -12.0072422      -10.6014729               1           1
   8.07626384E-06   251.396591       1.40730488       0.00000000      -11.9968958      -10.5884171               1           1
   1.27191543E-05   270.000000       1.36681747       0.00000000      -6.30625963       2.73013043               1           0
   4.68504113E-05   180.000000       1.36683416       0.00000000      -6.29591322       2.72739792               1           0
   5.23557355E-05   180.000000       1.36681819       0.00000000      -6.28556633       2.71032572               1           0
   5.77260544E-05   180.000000       1.36680174       0.00000000      -6.27521992       2.69318485               1           0
   6.29671049E-05   180.000000       1.36678505       0.00000000      -6.26487303       2.67597079               1           0
   6.80846206E-05   180.000000       1.36676788       0.00000000      -6.25452662       2.65868235               1           0
   7.30850952E-05   180.000000       1.36675036       0.00000000      -6.24418020       2.64131737               1           0
   7.79763359E-05   180.000000       1.36673248       0.00000000      -6.23383331       2.62387371               1           0
   8.27671392E-05   180.000000       1.36671412       0.00000000      -6.22348690       2.60634875               1           0
   8.74678735E-05   180.000000       1.36669540       0.00000000      -6.21314001       2.58874011               1           0
   1.02205202E-04   270.000000       1.36671615       0.00000000      -6.20279360       2.58028460               1           0
   4.48973842E-05   270.000000       1.36678076       0.00000000      -6.19244719       2.55524993               1           0
   1.56300284E-05   180.000000       1.36683261       0.00000000      -6.18210030       2.53001928               1           0
   9.00662508E-06   180.000000       1.36680889       0.00000000      -6.17175388       2.50462699               1           0
   1.99580609E-06   180.000000       1.36678469       0.00000000      -6.16140699       2.47901607               1           0
   1.60647804E-04   0.00000000       1.36579013       0.00000000      -5.96708298      -1.93587351               0           0
   4.87459416E-04   92.5769882       1.39311576       0.00000000       7.05017805      -4.23562527               0           1
   7.27549894E-04   357.587250       1.39526594       0.00000000       8.28246212       6.06674004               1           1
   3.62160412E-04   360.734802       1.45250225       0.00000000       17.6151066      -16.6947632               1           2
   2.01816802E-05   441.450043       1.45933044       0.00000000       18.5669937       17.6766243               2           2
   7.64856886E-05   441.347687       1.45934534       0.00000000       18.5773411       17.6874809               2           2
   1.32407775E-04   441.245239       1.45936012       0.00000000       18.5876884       17.6983356               2           2
   1.87953337E-04   441.142792       1.45937502       0.00000000       18.5980339       17.7091904               2           2
   1.71472493E-04   441.040283       1.45938981       0.00000000       18.6083813       17.7195797               2           2
   1.16098941E-04   440.937744       1.45940447       0.00000000       18.6187267       17.7297192               2           2
   6.10856514E-05   440.835205       1.45941925       0.00000000       18.6290741       17.7398567               2           2
   6.42687337E-06   440.732605       1.45943391       0.00000000       18.6394215       17.7499943               2           2
          61
   2.35695879E-05   657.665161       1.89358497       0.00000000      -25.4888783      -24.8155804               3           3
   8.51201112E-05   710.800720       1.80121124       0.00000000      -18.6394215       17.7307968               3           2
   1.74148474E-04   710.903381       1.80123460       0.00000000      -18.6290741       17.7209129               3           2
   1.67878370E-05   448.908752       1.79343009       0.00000000      -17.8116913      -16.8824482               2           2
   3.84752711E-05   449.008881       1.79342079       0.00000000      -17.8013458      -16.8715439               2           2
   6.01355532E-05   449.109009       1.79341149       0.00000000      -17.7909985      -16.8606415               2           2
   8.17694527E-05   449.209076       1.79340208       0.00000000      -17.7806511      -16.8497353               2           2
   1.03376107E-04   449.309174       1.79339278       0.00000000      -17.7703056      -16.8388290               2           2
   1.24956132E-04   449.409180       1.79338324       0.00000000      -17.7599583      -16.8279228               2           2
   1.09356020E-04   449.509216       1.79337382       0.00000000      -17.7496128      -16.8161125               2           2
   8.78272258E-05   449.609161       1.79336417       0.00000000      -17.7392654      -16.8041573               2           2
   6.63224200E-05   449.709137       1.79335451       0.00000000      -17.7289181      -16.7922001               2           2
   4.48419160E-05   449.809082       1.79334486       0.00000000      -17.7185726      -16.7802410               2           2
   2.33855480E-05   449.908997       1.79333508       0.00000000      -17.7082253      -16.7682800               2           2
   1.95268831E-06   450.008850       1.79332530       0.00000000      -17.6978798      -16.7563171               2           2
   1.04246346E-05   437.180298       1.73128009       0.00000000      -10.7035694       9.07737827               2           1
   2.76551018E-05   437.226135       1.73126638       0.00000000      -10.6932230       9.06665802               2           1
   4.51072410E-05   437.271973       1.73125267       0.00000000      -10.6828766       9.05593204               2           1
   6.27832269E-05   437.317780       1.73123884       0.00000000      -10.6725302       9.04520702               2           1
   8.06957323E-05   437.363586       1.73122501       0.00000000      -10.6621828       9.03447819               2           1
   9.88504253E-05   437.409424       1.73121107       0.00000000      -10.6518364       9.02374840               2           1
   1.17258758E-04   437.455200       1.73119712       0.00000000      -10.6414900       9.01301479               2           1
   1.35928756E-04   437.501007       1.73118305       0.00000000      -10.6311436       9.00227928               2           1
   1.47487910E-04   437.546783       1.73116899       0.00000000      -10.6207972       8.99125004               2           1
   1.29080203E-04   437.592560       1.73115492       0.00000000      -10.6104498       8.97904587               2           1
   1.10389752E-04   437.638306       1.73114073       0.00000000      -10.6001034       8.96683693               2           1
   9.14048796E-05   437.684082       1.73112655       0.00000000      -10.5897570       8.95462322               2           1
   7.21138567E-05   437.729828       1.73111224       0.00000000      -10.5794106       8.94240379               2           1
   5.25058094E-05   437.775574       1.73109794       0.00000000      -10.5690632       8.93018150               2           1
   1.14787879E-04   350.999512       1.72786605       0.00000000      -9.83445454      -8.05884457               1           1
   2.58417946E-04   351.044556       1.72787070       0.00000000      -9.82410717      -8.04601860               1           1
   9.17484140E-05   351.089600       1.72787523       0.00000000      -9.81376076      -8.03079224               1           1
   1.14272370E-05   180.000000       1.69154513       0.00000000      -6.18210030       2.27149987               1           0
   1.41918354E-05   180.000000       1.69152629       0.00000000      -6.17175388       2.25377965               1           0
   1.68320894E-05   180.000000       1.69150686       0.00000000      -6.16140699       2.23597169               1           0
   1.93480082E-05   180.000000       1.69148684       0.00000000      -6.15106058       2.21807694               1           0
   2.17403831E-05   180.000000       1.69146609       0.00000000      -6.14071369       2.20008969               1           0
   2.40096433E-05   180.000000       1.69144475       0.00000000      -6.13036728       2.18200731               1           0
   2.61563127E-05   180.000000       1.69142246       0.00000000      -6.12002087       2.16382694               1           0
   3.49816946E-05   270.000000       1.69148660       0.00000000      -6.10967398       2.20156479               1           0
   4.56756461E-05   180.000000       1.69154310       0.00000000      -6.09932756       2.23651958               1           0
   4.71600215E-05   180.000000       1.69151556       0.00000000      -6.08898067       2.21958423               1           0
   4.85406890E-05   180.000000       1.69148695       0.00000000      -6.07863426       2.20258832               1           0
   4.98210902E-05   180.000000       1.69145715       0.00000000      -6.06828785       2.18553352               1           0
   5.10061727E-05   180.000000       1.69142604       0.00000000      -6.05794096       2.16841817               1           0
   5.34960454E-05   270.000000       1.69151580       0.00000000      -6.04759455       2.18057704               1           0
   4.47234197E-05   180.000000       1.69151962       0.00000000      -6.03724766       2.15168929               1           0
   4.29391766E-05   180.000000       1.69147980       0.00000000      -6.02690125       2.12249827               1           0
   4.11661167E-05   180.000000       1.69143760       0.00000000      -6.01655436       2.09295344               1           0
   4.41845987E-06   270.000000       1.69150317       0.00000000      -6.00620794       2.07605386               1           0
   3.85325984E-06   180.000000       1.69150090       0.00000000      -5.99586153       2.08948016               1           0
   6.40754006E-05   0.00000000       1.69062018       0.00000000      -5.93378162      -1.81716502               0           0
   3.09502415E-04   95.4249878       1.71753430       0.00000000       6.29499102      -2.79780459               0           1
   1.43484038E-04   362.536896       1.71904993       0.00000000       7.05121565       4.23215294               1           1
   1.26232771E-04   362.496735       1.71903121       0.00000000       7.06156254       4.24491405               1           1
   3.72006434E-05   392.981903       1.76689851       0.00000000       14.1696844      -13.0022926               1           2
   2.87154078E-04   392.886902       1.76689219       0.00000000       14.1800308      -13.0150776               1           2
   4.13914313E-05   392.791931       1.76688576       0.00000000       14.1903772      -13.0263758               1           2
   2.08631405E-04   565.548279       1.77191556       0.00000000       14.9767199       13.8628893               2           2
   1.27714287E-04   513.501587       1.85085857       0.00000000       22.2400417      -21.4990044               2           3
   1.11336849E-04   680.873474       1.86045766       0.00000000       23.0367298       22.2961559               3           3
         123
   5.08126232E-06   1010.79553       2.20030785       0.00000000      -29.9482670       29.3070087               5           4
   8.48272248E-06   1010.81531       2.20030713       0.00000000      -29.9379196       29.2969856               5           4
   1.28022628E-04   852.353577       2.08072758       0.00000000      -23.6782207       22.9309025               4           3
   3.43080101E-05   681.078552       2.07137513       0.00000000      -23.0263844      -22.2856827               3           3
   9.97505413E-05   681.231628       2.07137036       0.00000000      -23.0160370      -22.2747021               3           3
   2.34354848E-05   729.001587       1.98752928       0.00000000      -16.7563381       15.7440090               3           2
   6.86769199E-05   729.099487       1.98752069       0.00000000      -16.7459908       15.7342920               3           2
   1.14345719E-04   729.197327       1.98751187       0.00000000      -16.7356434       15.7245750               3           2
   1.49074040E-04   729.295166       1.98750317       0.00000000      -16.7252979       15.7147017               3           2
   1.03068975E-04   729.393005       1.98749423       0.00000000      -16.7149506       15.7037277               3           2
   5.65985138E-05   729.490845       1.98748541       0.00000000      -16.7046051       15.6927528               3           2
   9.64906758E-06   729.588623       1.98747635       0.00000000      -16.6942577       15.6817770               3           2
   1.24369271E-05   465.813812       1.98099267       0.00000000      -16.0320740      -14.9953842               2           2
   2.67263513E-05   465.910583       1.98098278       0.00000000      -16.0217285      -14.9843388               2           2
   4.09945969E-05   466.007416       1.98097277       0.00000000      -16.0113811      -14.9732866               2           2
   5.52357233E-05   466.104126       1.98096287       0.00000000      -16.0010338      -14.9622364               2           2
   6.94536866E-05   466.200897       1.98095274       0.00000000      -15.9906883      -14.9511843               2           2
   8.36430117E-05   466.297607       1.98094273       0.00000000      -15.9803419      -14.9401340               2           2
   9.78111202E-05   466.394348       1.98093247       0.00000000      -15.9699945      -14.9290800               2           2
   1.01804180E-04   466.491058       1.98092222       0.00000000      -15.9596481      -14.9175749               2           2
   8.76607810E-05   466.587769       1.98091197       0.00000000      -15.9493017      -14.9052534               2           2
   7.35407230E-05   466.684418       1.98090148       0.00000000      -15.9389553      -14.8929310               2           2
   5.94452249E-05   466.781097       1.98089111       0.00000000      -15.9286079      -14.8806086               2           2
   4.53697430E-05   466.877747       1.98088062       0.00000000      -15.9182615      -14.8682814               2           2
   3.13171331E-05   466.974396       1.98087001       0.00000000      -15.9079151      -14.8559513               2           2
   1.72851796E-05   467.071014       1.98085940       0.00000000      -15.8975687      -14.8436174               2           2
   3.27882685E-06   467.167633       1.98084867       0.00000000      -15.8872223      -14.8312855               2           2
   2.23015231E-05   264.519928       1.92130196       0.00000000      -9.01707172      -7.03729391               1           1
   5.18484085E-05   264.563934       1.92129803       0.00000000      -9.00672531      -7.02402020               1           1
   8.12142098E-05   264.607941       1.92129421       0.00000000      -8.99637890      -7.01073933               1           1
   1.10403351E-04   264.651947       1.92129028       0.00000000      -8.98603249      -6.99744844               1           1
   1.39414449E-04   264.695892       1.92128634       0.00000000      -8.97568512      -6.98414660               1           1
   1.30788263E-04   264.739868       1.92128229       0.00000000      -8.96533871      -6.96905470               1           1
   1.01862410E-04   264.783783       1.92127824       0.00000000      -8.95499229      -6.95297813               1           1
   7.30876855E-05   264.827728       1.92127395       0.00000000      -8.94464588      -6.93687916               1           1
   4.44675316E-05   264.871643       1.92126954       0.00000000      -8.93429947      -6.92076111               1           1
   1.60005784E-05   264.915527       1.92126501       0.00000000      -8.92395210      -6.90462446               1           1
   1.08925644E-06   180.000000       1.88637662       0.00000000      -6.16140699       2.01882267               1           0
   3.51358585E-06   180.000000       1.88635862       0.00000000      -6.15106058       2.00157952               1           0
   5.82458188E-06   180.000000       1.88633990       0.00000000      -6.14071369       1.98425984               1           0
   8.02209161E-06   180.000000       1.88632059       0.00000000      -6.13036728       1.96686196               1           0
   1.01059313E-05   180.000000       1.88630044       0.00000000      -6.12002087       1.94938338               1           0
   1.31388642E-05   270.000000       1.88635981       0.00000000      -6.10967398       1.98714018               1           0
   2.12336508E-05   180.000000       1.88641250       0.00000000      -6.09932756       2.01886153               1           0
   2.26963184E-05   180.000000       1.88638723       0.00000000      -6.08898067       2.00127935               1           0
   2.40494646E-05   180.000000       1.88636076       0.00000000      -6.07863426       1.98362112               1           0
   2.52917689E-05   180.000000       1.88633323       0.00000000      -6.06828785       1.96588719               1           0
   2.64217670E-05   180.000000       1.88630438       0.00000000      -6.05794096       1.94807518               1           0
   3.31995871E-05   270.000000       1.88638699       0.00000000      -6.04759455       2.01273894               1           0
   3.52852476E-05   180.000000       1.88639104       0.00000000      -6.03724766       2.02484202               1           0
   3.58323341E-05   180.000000       1.88635397       0.00000000      -6.02690125       2.00879908               1           0
   3.62594510E-05   180.000000       1.88631463       0.00000000      -6.01655436       1.99278545               1           0
   4.51422347E-05   270.000000       1.88637960       0.00000000      -6.00620794       2.06007361               1           0
   3.96432260E-05   180.000000       1.88637519       0.00000000      -5.99586153       2.03259492               1           0
   3.83116967E-05   180.000000       1.88632166       0.00000000      -5.98551464       2.00189829               1           0
   3.15869365E-05   180.000000       1.88640773       0.00000000      -5.97516823       1.97063088               1           0
   3.03449779E-05   180.000000       1.88633549       0.00000000      -5.96482134       1.93908787               1           0
   1.23921359E-06   180.000000       1.88641036       0.00000000      -5.95447493       2.03989816               1           0
   2.74386803E-05   0.00000000       1.88552332       0.00000000      -5.93378162      -1.84408545               0           0
   2.29757265E-04   96.0634232       1.91234255       0.00000000       6.11600828      -2.36275840               0           1
   1.41187786E-06   274.196869       1.91363657       0.00000000       6.61665821       3.45934677               1           1
   1.64830944E-05   274.157959       1.91364932       0.00000000       6.62700462       3.47910690               1           1
   3.12954471E-05   274.119019       1.91366208       0.00000000       6.63735104       3.49878550               1           1
   4.58779723E-05   274.080048       1.91367471       0.00000000       6.64769793       3.51838422               1           1
   6.02577893E-05   274.041046       1.91368723       0.00000000       6.65804434       3.53790665               1           1
   7.44534264E-05   274.002014       1.91369951       0.00000000       6.66839123       3.55734634               1           1
   1.13814065E-04   363.962952       1.91369474       0.00000000       6.67873764       3.57672215               1           1
   1.14077222E-04   363.923859       1.91366827       0.00000000       6.68908453       3.58891249               1           1
   1.38616415E-05   363.884735       1.91364229       0.00000000       6.69943094       3.59414220               1           1
   5.58576467E-05   407.707794       1.95706785       0.00000000       12.5556126      -11.2193270               1           2
   2.02452735E-04   407.614014       1.95706105       0.00000000       12.5659599      -11.2328138               1           2
   1.23567719E-04   317.520203       1.95706129       0.00000000       12.5763063      -11.2447424               1           2
   8.58617714E-05   317.426392       1.95706689       0.00000000       12.5866528      -11.2563229               1           2
   4.81468123E-05   317.332550       1.95707250       0.00000000       12.5969992      -11.2679014               1           2
   1.04210376E-05   317.238739       1.95707798       0.00000000       12.6073465      -11.2794752               1           2
   1.05396339E-05   489.328979       1.96273029       0.00000000       13.4764614       12.2291241               2           2
   3.05986214E-05   489.234497       1.96274805       0.00000000       13.4868078       12.2405100               2           2
   5.03775700E-05   489.139954       1.96276581       0.00000000       13.4971542       12.2518911               2           2
   6.98867007E-05   489.045471       1.96278346       0.00000000       13.5075016       12.2632732               2           2
   8.91313466E-05   488.950958       1.96280110       0.00000000       13.5178480       12.2746506               2           2
   1.08118904E-04   488.856476       1.96281874       0.00000000       13.5281944       12.2860250               2           2
   1.26858111E-04   488.761963       1.96283627       0.00000000       13.5385408       12.2973995               2           2
   1.15255898E-04   488.667419       1.96285379       0.00000000       13.5488882       12.3078222               2           2
   9.63846614E-05   488.572876       1.96287119       0.00000000       13.5592346       12.3180084               2           2
   7.77482928E-05   488.478302       1.96288860       0.00000000       13.5695810       12.3281937               2           2
   5.93416989E-05   488.383789       1.96290600       0.00000000       13.5799274       12.3383780               2           2
   4.11540932E-05   488.289185       1.96292329       0.00000000       13.5902739       12.3485670               2           2
   2.63671027E-05   460.442017       2.03375196       0.00000000       19.9948273      -19.1639690               2           3
   3.63434192E-05   460.279236       2.03376651       0.00000000       20.0051727      -19.1757698               2           3
   4.63155920E-05   460.116364       2.03378129       0.00000000       20.0155201      -19.1875687               2           3
   5.62820896E-05   459.953400       2.03379583       0.00000000       20.0258675      -19.1993618               2           3
   6.62469683E-05   459.790405       2.03381038       0.00000000       20.0362129      -19.2111588               2           3
   7.62081618E-05   459.627258       2.03382492       0.00000000       20.0465603      -19.2229538               2           3
   7.26828730E-05   459.464111       2.03383923       0.00000000       20.0569057      -19.2340622               2           3
   6.26450492E-05   459.300842       2.03385353       0.00000000       20.0672531      -19.2448425               2           3
   5.26115582E-05   459.137512       2.03386784       0.00000000       20.0776005      -19.2556190               2           3
   4.25809594E-05   458.974060       2.03388214       0.00000000       20.0879459      -19.2663937               2           3
   3.25510118E-05   458.810577       2.03389621       0.00000000       20.0982933      -19.2771721               2           3
   2.25257845E-05   458.647003       2.03391051       0.00000000       20.1086388      -19.2879486               2           3
   1.25025372E-05   458.483276       2.03392458       0.00000000       20.1189861      -19.2987251               2           3
   2.48101219E-06   458.319550       2.03393841       0.00000000       20.1293335      -19.3095036               2           3
   4.79113487E-06   628.174988       2.04290318       0.00000000       20.7604752       19.9429398               3           3
   1.21368066E-05   628.006042       2.04293180       0.00000000       20.7708225       19.9536762               3           3
   1.94174827E-05   627.837158       2.04296041       0.00000000       20.7811699       19.9644127               3           3
   2.66342522E-05   627.668091       2.04298878       0.00000000       20.7915154       19.9751492               3           3
   3.37879719E-05   627.499023       2.04301715       0.00000000       20.8018627       19.9858856               3           3
   4.08795786E-05   627.329834       2.04304552       0.00000000       20.8122082       19.9966202               3           3
   4.79099763E-05   627.160522       2.04307389       0.00000000       20.8225555       20.0073566               3           3
   5.48800308E-05   626.991211       2.04310226       0.00000000       20.8329029       20.0180912               3           3
   6.17906044E-05   626.821777       2.04313040       0.00000000       20.8432484       20.0288258               3           3
   6.86426065E-05   626.652283       2.04315853       0.00000000       20.8535957       20.0395603               3           3
   6.48473651E-05   626.482666       2.04318666       0.00000000       20.8639412       20.0496254               3           3
   5.78262734E-05   626.312988       2.04321456       0.00000000       20.8742886       20.0594845               3           3
   5.08619923E-05   626.143250       2.04324269       0.00000000       20.8846359       20.0693436               3           3
   4.39538344E-05   625.973389       2.04327059       0.00000000       20.8949814       20.0792027               3           3
   3.71009592E-05   625.803528       2.04329848       0.00000000       20.9053288       20.0890617               3           3
   3.03025790E-05   625.633545       2.04332638       0.00000000       20.9156742       20.0989227               3           3
   2.35582775E-05   625.463440       2.04335403       0.00000000       20.9260216       20.1087818               3           3
   1.68669285E-05   625.293335       2.04338193       0.00000000       20.9363689       20.1186409               3           3
   1.02280574E-05   625.123047       2.04340959       0.00000000       20.9467144       20.1285019               3           3
   3.64083121E-06   624.952820       2.04343724       0.00000000       20.9570618       20.1383610               3           3
   3.58948673E-05   659.344116       2.14180827       0.00000000       26.8856697      -26.2450371               3           4
   3.07055780E-05   837.250854       2.15152788       0.00000000       27.4340401       26.7764835               4           4
